# Supplementary material for: tert-Butyl N-{2-[bis­(prop-2-yn-1-yl)amino]­phen­yl}carbamate
Source: Acta Crystallogr Sect E Struct Rep Online. 2011 May 11;67(Pt 6):o1382. doi: 10.1107/S1600536811016862 (PMC3120597; doi:10.1107/S1600536811016862)
Supplement: Supplementary file 1 [file e-67-o1382-sup1.cif]

##############################################################################
#                                                                            #
# This CIF contains the data in a paper accepted for publication in          #
# Acta Crystallographica Section E. It conforms to the requirements of       #
# Notes for Authors for Acta Crystallographica Section E, and has been       #
# peer reviewed under the auspices of the IUCr Commission on Journals.       #
#                                                                            #
# Full details of the Crystallographic Information File format               #
# are given in the paper "The Crystallographic Information File (CIF):       #
# a New Standard Archive File for Crystallography" by S. R. Hall, F. H.      #
# Allen and I. D. Brown [Acta Cryst. (1991), A47, 655-685].                  #
#                                                                            #
# The current version of the core CIF dictionary is obtainable from          #
# ftp://ftp.iucr.org/pub/cif_core.dic.                                       #
#                                                                            #
# Software is freely available for graphical display of the structure(s)     #
# in this CIF. For information consult the CIF software page                 #
# http://www.iucr.org/resources/cif/software.                                #
#                                                                            #
# This file may be used for bona fide research purposes within the           #
# scientific community so long as proper attribution is given to the journal # 
# article from which it was obtained.                                        #
#                                                                            #
##############################################################################
data_I
_audit_creation_method     SHELXL-97
_chemical_name_systematic
;
<i>tert</i>-Butyl <i>N</i>-{2-[bis(prop-2-yn-1-yl)amino]phenyl}carbamate
;
_chemical_name_common     ?
_chemical_formula_moiety     'C17 H20 N2 O2'
_chemical_formula_sum     'C17 H20 N2 O2'
_chemical_formula_iupac     'C17 H20 N2 O2'
_chemical_formula_weight     284.35
_chemical_melting_point     ?
_symmetry_cell_setting     monoclinic
_symmetry_space_group_name_H-M     'C 2/c'
_symmetry_space_group_name_Hall     '-C 2yc'
loop_
    _symmetry_equiv_pos_as_xyz
    'x, y, z'
    '-x, y, -z+1/2'
    'x+1/2, y+1/2, z'
    '-x+1/2, y+1/2, -z+1/2'
    '-x, -y, -z'
    'x, -y, z-1/2'
    '-x+1/2, -y+1/2, -z'
    'x+1/2, -y+1/2, z-1/2'
_cell_length_a     19.1936(12)
_cell_length_b     8.7181(4)
_cell_length_c     19.7619(9)
_cell_angle_alpha     90.00
_cell_angle_beta     99.513(5)
_cell_angle_gamma     90.00
_cell_volume     3261.3(3)
_cell_formula_units_Z     8
_cell_measurement_reflns_used     4389
_cell_measurement_theta_min     3.2323
_cell_measurement_theta_max     29.0430
_cell_measurement_temperature     293(2)
_exptl_crystal_description     'Block'
_exptl_crystal_colour     colourless
_exptl_crystal_size_max     0.40
_exptl_crystal_size_mid     0.39
_exptl_crystal_size_min     0.38
_exptl_crystal_density_diffrn     1.158
_exptl_crystal_density_meas     ?
_exptl_crystal_density_method     'not measured'
_exptl_crystal_F_000     1216.0
_exptl_absorpt_coefficient_mu     0.077
_exptl_absorpt_correction_type     multi-scan
_exptl_absorpt_process_details     '(CrysAlis PRO; Oxford Diffraction, 2009)'
_exptl_absorpt_correction_T_min     0.95328
_exptl_absorpt_correction_T_max     1.00000
_exptl_special_details
;
;
_diffrn_ambient_temperature     293(2)
_diffrn_radiation_type     MoK\a
_diffrn_radiation_wavelength     0.71073
_diffrn_radiation_source     'fine-focus sealed tube'
_diffrn_radiation_monochromator     graphite
_diffrn_measurement_device_type     'Oxford Diffraction Xcalibur Eos'
_diffrn_measurement_method     '\w scans'
_diffrn_detector_area_resol_mean     ?
_diffrn_reflns_number     6969
_diffrn_reflns_av_R_equivalents     0.0194
_diffrn_reflns_av_sigmaI/netI     0.0427
_diffrn_reflns_theta_min     3.24
_diffrn_reflns_theta_max     29.11
_diffrn_reflns_theta_full     29.11
_diffrn_measured_fraction_theta_max     1.00
_diffrn_measured_fraction_theta_full     1.00
_diffrn_reflns_limit_h_min     -24
_diffrn_reflns_limit_h_max     7
_diffrn_reflns_limit_k_min     -10
_diffrn_reflns_limit_k_max     10
_diffrn_reflns_limit_l_min     -23
_diffrn_reflns_limit_l_max     26
_diffrn_standards_number     0
_diffrn_standards_interval_count     0
_diffrn_standards_interval_time     0
_diffrn_standards_decay_%     0
_refine_special_details
;
Refinement of <i>F</i>^2^ against ALL reflections. The weighted <i>R</i>-factor
<i>wR</i> and goodness of fit <i>S</i> are based on <i>F</i>^2^, conventional
<i>R</i>-factors <i>R</i> are based on <i>F</i>, with <i>F</i> set to zero for
negative <i>F</i>^2^. The threshold expression of <i>F</i>^2^ >
\s(<i>F</i>^2^) is used only for calculating <i>R</i>-factors(gt) <i>etc</i>.
and is not relevant to the choice of reflections for refinement.
<i>R</i>-factors based on <i>F</i>^2^ are statistically about twice as large
as those based on <i>F</i>, and <i>R</i>- factors based on ALL data will be
even larger.
;
_reflns_number_total     4389
_reflns_number_gt     2427
_reflns_threshold_expression     I>2\s(I)
_refine_ls_structure_factor_coef     Fsqd
_refine_ls_matrix_type     full
_refine_ls_R_factor_all     0.0905
_refine_ls_R_factor_gt     0.0535
_refine_ls_wR_factor_gt     0.1267
_refine_ls_wR_factor_ref     0.1564
_refine_ls_goodness_of_fit_ref     0.960
_refine_ls_restrained_S_all     0.960
_refine_ls_number_reflns     4389
_refine_ls_number_parameters     194
_refine_ls_number_restraints     0
_refine_ls_hydrogen_treatment     mixed
_refine_ls_weighting_scheme     calc
_refine_ls_weighting_details
         'calc w=1/[\s^2^(Fo^2^)+(0.0754P)^2^+1.3250P] where P=(Fo^2^+2Fc^2^)/3'
_atom_sites_solution_hydrogens     geom
_atom_sites_solution_primary     direct
_atom_sites_solution_secondary     difmap
_refine_ls_shift/su_max     0.05
_refine_ls_shift/su_mean     0.019
_refine_diff_density_max     0.186
_refine_diff_density_min     -0.191
_refine_ls_extinction_method     none
_refine_ls_extinction_coef     ?
loop_
    _atom_type_symbol
    _atom_type_description
    _atom_type_scat_dispersion_real
    _atom_type_scat_dispersion_imag
    _atom_type_scat_source
    'C' 'C' 0.0033 0.0016
                         'International Tables Vol C Tables 4.2.6.8 and 6.1.1.4'
    'H' 'H' 0.0000 0.0000
                         'International Tables Vol C Tables 4.2.6.8 and 6.1.1.4'
    'O' 'O' 0.0106 0.0060
                         'International Tables Vol C Tables 4.2.6.8 and 6.1.1.4'
    'S' 'S' 0.1246 0.1234
                         'International Tables Vol C Tables 4.2.6.8 and 6.1.1.4'
    'N' 'N' 0.0061 0.0033
                         'International Tables Vol C Tables 4.2.6.8 and 6.1.1.4'
_computing_data_collection     'CrysAlis PRO (Oxford Diffraction, 2009)'
_computing_cell_refinement     'CrysAlis PRO (Oxford Diffraction, 2009)'
_computing_data_reduction     'CrysAlis PRO (Oxford Diffraction, 2009)'
_computing_structure_solution     'SHELXS97 (Sheldrick, 2008)'
_computing_structure_refinement     'SHELXL97 (Sheldrick, 2008)'
_computing_molecular_graphics     'Mercury (Macrae <i>et al.</i>, 2006)'
_computing_publication_material     'publCIF (Westrip, 2010)'
loop_
    _atom_site_type_symbol
    _atom_site_label
    _atom_site_fract_x
    _atom_site_fract_y
    _atom_site_fract_z
    _atom_site_U_iso_or_equiv
    _atom_site_adp_type
    _atom_site_calc_flag
    _atom_site_refinement_flags
    _atom_site_occupancy
    _atom_site_symmetry_multiplicity
    _atom_site_disorder_assembly
    _atom_site_disorder_group
    H HN1 0.1292(11) 0.706(2) 0.4601(9) 0.038(5) Uiso d . 1 1 . .
    N N1 0.13858(9) 0.78587(19) 0.47962(8) 0.0397(4) Uani d . 1 1 . .
    O O2 0.05794(7) 0.71231(15) 0.53892(6) 0.0505(4) Uani d . 1 1 . .
    N N2 0.17096(8) 0.68525(17) 0.35922(7) 0.0399(4) Uani d . 1 1 . .
    C C1 0.18983(9) 0.8707(2) 0.45262(8) 0.0362(4) Uani d . 1 1 . .
    O O1 0.11848(8) 0.93110(16) 0.57014(6) 0.0548(4) Uani d . 1 1 . .
    C C13 0.10630(10) 0.8202(2) 0.53354(8) 0.0380(4) Uani d . 1 1 . .
    C C6 0.20658(10) 0.8197(2) 0.38966(8) 0.0383(4) Uani d . 1 1 . .
    C C2 0.22421(11) 0.9975(2) 0.48421(10) 0.0454(5) Uani d . 1 1 . .
    H H2 0.2130 1.0324 0.5256 0.055 Uiso calc R 1 1 . .
    C C11 0.19018(12) 0.4288(3) 0.31791(9) 0.0510(5) Uani d . 1 1 . .
    C C5 0.25792(11) 0.8980(2) 0.36113(10) 0.0507(5) Uani d . 1 1 . .
    H H5 0.2691 0.8655 0.3194 0.061 Uiso calc R 1 1 . .
    C C10 0.21577(11) 0.5866(2) 0.32379(9) 0.0476(5) Uani d . 1 1 . .
    H H10A 0.2168 0.6274 0.2783 0.057 Uiso calc R 1 1 . .
    H H10B 0.2637 0.5879 0.3489 0.057 Uiso calc R 1 1 . .
    C C8 0.10589(12) 0.7963(3) 0.25187(10) 0.0586(6) Uani d . 1 1 . .
    C C3 0.27519(12) 1.0729(2) 0.45480(11) 0.0544(5) Uani d . 1 1 . .
    H H3 0.2980 1.1581 0.4765 0.065 Uiso calc R 1 1 . .
    C C7 0.10173(11) 0.7167(2) 0.31671(9) 0.0491(5) Uani d . 1 1 . .
    H H7A 0.0771 0.6202 0.3064 0.059 Uiso calc R 1 1 . .
    H H7B 0.0739 0.7786 0.3431 0.059 Uiso calc R 1 1 . .
    C C14 0.00843(11) 0.7249(2) 0.58831(9) 0.0484(5) Uani d . 1 1 . .
    C C4 0.29225(12) 1.0225(2) 0.39370(12) 0.0576(6) Uani d . 1 1 . .
    H H4 0.3270 1.0727 0.3744 0.069 Uiso calc R 1 1 . .
    C C12 0.17318(14) 0.2999(3) 0.31334(12) 0.0681(7) Uani d . 1 1 . .
    H H12 0.1597 0.1974 0.3097 0.082 Uiso calc R 1 1 . .
    C C15 -0.03735(16) 0.5849(3) 0.57144(14) 0.0852(9) Uani d . 1 1 . .
    H H15A -0.0629 0.5935 0.5255 0.128 Uiso calc R 1 1 . .
    H H15B -0.0701 0.5772 0.6031 0.128 Uiso calc R 1 1 . .
    H H15C -0.0081 0.4949 0.5750 0.128 Uiso calc R 1 1 . .
    C C9 0.11141(16) 0.8551(4) 0.20009(13) 0.0838(8) Uani d . 1 1 . .
    H H9 0.1158 0.9020 0.1587 0.101 Uiso calc R 1 1 . .
    C C16 0.04878(15) 0.7145(4) 0.66033(11) 0.0833(9) Uani d . 1 1 . .
    H H16A 0.0750 0.6203 0.6656 0.125 Uiso calc R 1 1 . .
    H H16B 0.0163 0.7169 0.6924 0.125 Uiso calc R 1 1 . .
    H H16C 0.0808 0.7996 0.6689 0.125 Uiso calc R 1 1 . .
    C C17 -0.03353(15) 0.8709(3) 0.57635(15) 0.0854(9) Uani d . 1 1 . .
    H H17A -0.0585 0.8727 0.5300 0.128 Uiso calc R 1 1 . .
    H H17B -0.0021 0.9572 0.5837 0.128 Uiso calc R 1 1 . .
    H H17C -0.0668 0.8759 0.6076 0.128 Uiso calc R 1 1 . .
loop_
    _atom_site_aniso_label
    _atom_site_aniso_U_11
    _atom_site_aniso_U_22
    _atom_site_aniso_U_33
    _atom_site_aniso_U_12
    _atom_site_aniso_U_13
    _atom_site_aniso_U_23
    N1 0.0456(10) 0.0393(9) 0.0381(8) -0.0030(7) 0.0187(7) -0.0042(7)
    O2 0.0517(9) 0.0599(8) 0.0465(7) -0.0109(7) 0.0271(6) -0.0086(6)
    N2 0.0396(9) 0.0496(9) 0.0328(7) 0.0035(7) 0.0129(6) 0.0014(6)
    C1 0.0340(10) 0.0386(9) 0.0379(9) 0.0065(8) 0.0118(7) 0.0075(7)
    O1 0.0565(9) 0.0634(9) 0.0486(7) -0.0082(7) 0.0212(6) -0.0186(7)
    C13 0.0358(10) 0.0462(10) 0.0332(8) 0.0030(8) 0.0094(7) 0.0006(7)
    C6 0.0362(10) 0.0424(10) 0.0386(9) 0.0062(8) 0.0126(7) 0.0083(7)
    C2 0.0431(11) 0.0422(10) 0.0530(11) 0.0036(9) 0.0133(8) -0.0008(8)
    C11 0.0530(13) 0.0616(14) 0.0412(10) 0.0101(11) 0.0160(9) -0.0043(9)
    C5 0.0506(13) 0.0553(12) 0.0518(11) 0.0017(10) 0.0250(9) 0.0092(9)
    C10 0.0457(12) 0.0610(13) 0.0391(9) 0.0088(10) 0.0155(8) -0.0007(8)
    C8 0.0522(14) 0.0731(15) 0.0499(12) 0.0075(12) 0.0066(9) 0.0173(10)
    C3 0.0455(13) 0.0434(11) 0.0756(14) -0.0007(10) 0.0141(10) 0.0011(10)
    C7 0.0418(12) 0.0638(13) 0.0432(10) 0.0022(10) 0.0113(8) 0.0076(9)
    C14 0.0456(12) 0.0621(12) 0.0435(10) 0.0018(10) 0.0247(8) 0.0024(9)
    C4 0.0466(13) 0.0529(12) 0.0794(14) -0.0020(10) 0.0287(11) 0.0122(11)
    C12 0.0762(18) 0.0616(15) 0.0727(15) 0.0037(13) 0.0307(13) -0.0087(11)
    C15 0.081(2) 0.095(2) 0.0936(18) -0.0271(16) 0.0533(15) -0.0110(15)
    C9 0.081(2) 0.108(2) 0.0634(15) 0.0147(17) 0.0150(13) 0.0378(15)
    C16 0.086(2) 0.121(2) 0.0472(13) 0.0107(18) 0.0253(12) 0.0175(13)
    C17 0.0630(17) 0.093(2) 0.110(2) 0.0268(15) 0.0427(15) 0.0300(16)
_geom_special_details
;
All e.s.d.'s (except the e.s.d. in the dihedral angle between two l.s. planes)
are estimated using the full covariance matrix. The cell e.s.d.'s are taken
into account individually in the estimation of e.s.d.'s in distances, angles
and torsion angles; correlations between e.s.d.'s in cell parameters are only
used when they are defined by crystal symmetry. An approximate (isotropic)
treatment of cell e.s.d.'s is used for estimating e.s.d.'s involving l.s.
planes.
;
loop_
    _geom_bond_atom_site_label_1
    _geom_bond_atom_site_label_2
    _geom_bond_site_symmetry_2
    _geom_bond_distance
    _geom_bond_publ_flag
    N1 C13 . 1.352(2) ?
    N1 C1 . 1.404(2) ?
    N1 HN1 . 0.801(19) ?
    O2 C13 . 1.338(2) ?
    O2 C14 . 1.475(2) ?
    N2 C6 . 1.438(2) ?
    N2 C7 . 1.476(2) ?
    N2 C10 . 1.472(2) ?
    C1 C2 . 1.382(3) ?
    C1 C6 . 1.407(2) ?
    O1 C13 . 1.207(2) ?
    C6 C5 . 1.392(3) ?
    C2 C3 . 1.384(3) ?
    C2 H2 . 0.9300 ?
    C11 C12 . 1.170(3) ?
    C11 C10 . 1.459(3) ?
    C5 C4 . 1.374(3) ?
    C5 H5 . 0.9300 ?
    C10 H10A . 0.9700 ?
    C10 H10B . 0.9700 ?
    C8 C9 . 1.164(3) ?
    C8 C7 . 1.471(3) ?
    C3 C4 . 1.374(3) ?
    C3 H3 . 0.9300 ?
    C7 H7A . 0.9700 ?
    C7 H7B . 0.9700 ?
    C14 C17 . 1.504(3) ?
    C14 C16 . 1.507(3) ?
    C14 C15 . 1.509(3) ?
    C4 H4 . 0.9300 ?
    C12 H12 . 0.9300 ?
    C15 H15A . 0.9600 ?
    C15 H15B . 0.9600 ?
    C15 H15C . 0.9600 ?
    C9 H9 . 0.9300 ?
    C16 H16A . 0.9600 ?
    C16 H16B . 0.9600 ?
    C16 H16C . 0.9600 ?
    C17 H17A . 0.9600 ?
    C17 H17B . 0.9600 ?
    C17 H17C . 0.9600 ?
loop_
    _geom_angle_atom_site_label_1
    _geom_angle_atom_site_label_2
    _geom_angle_atom_site_label_3
    _geom_angle_site_symmetry_1
    _geom_angle_site_symmetry_3
    _geom_angle
    _geom_angle_publ_flag
    C13 N1 C1 . . 128.60(16) ?
    C13 N1 HN1 . . 118.4(14) ?
    C1 N1 HN1 . . 113.0(14) ?
    C13 O2 C14 . . 122.13(14) ?
    C6 N2 C7 . . 114.07(15) ?
    C6 N2 C10 . . 113.60(15) ?
    C7 N2 C10 . . 112.31(14) ?
    C2 C1 C6 . . 119.35(16) ?
    C2 C1 N1 . . 124.15(16) ?
    C6 C1 N1 . . 116.50(16) ?
    O1 C13 O2 . . 125.71(16) ?
    O1 C13 N1 . . 125.54(17) ?
    O2 C13 N1 . . 108.74(15) ?
    C5 C6 C1 . . 118.91(18) ?
    C5 C6 N2 . . 123.34(16) ?
    C1 C6 N2 . . 117.72(15) ?
    C3 C2 C1 . . 120.53(18) ?
    C3 C2 H2 . . 119.7 ?
    C1 C2 H2 . . 119.7 ?
    C12 C11 C10 . . 176.5(2) ?
    C4 C5 C6 . . 120.96(19) ?
    C4 C5 H5 . . 119.5 ?
    C6 C5 H5 . . 119.5 ?
    C11 C10 N2 . . 111.90(16) ?
    C11 C10 H10A . . 109.2 ?
    N2 C10 H10A . . 109.2 ?
    C11 C10 H10B . . 109.2 ?
    N2 C10 H10B . . 109.2 ?
    H10A C10 H10B . . 107.9 ?
    C9 C8 C7 . . 177.1(3) ?
    C4 C3 C2 . . 120.3(2) ?
    C4 C3 H3 . . 119.8 ?
    C2 C3 H3 . . 119.8 ?
    C8 C7 N2 . . 114.21(17) ?
    C8 C7 H7A . . 108.7 ?
    N2 C7 H7A . . 108.7 ?
    C8 C7 H7B . . 108.7 ?
    N2 C7 H7B . . 108.7 ?
    H7A C7 H7B . . 107.6 ?
    O2 C14 C17 . . 110.24(16) ?
    O2 C14 C16 . . 109.50(18) ?
    C17 C14 C16 . . 112.2(2) ?
    O2 C14 C15 . . 102.07(16) ?
    C17 C14 C15 . . 111.9(2) ?
    C16 C14 C15 . . 110.5(2) ?
    C5 C4 C3 . . 119.92(19) ?
    C5 C4 H4 . . 120.0 ?
    C3 C4 H4 . . 120.0 ?
    C11 C12 H12 . . 180.0 ?
    C14 C15 H15A . . 109.5 ?
    C14 C15 H15B . . 109.5 ?
    H15A C15 H15B . . 109.5 ?
    C14 C15 H15C . . 109.5 ?
    H15A C15 H15C . . 109.5 ?
    H15B C15 H15C . . 109.5 ?
    C8 C9 H9 . . 180.0 ?
    C14 C16 H16A . . 109.5 ?
    C14 C16 H16B . . 109.5 ?
    H16A C16 H16B . . 109.5 ?
    C14 C16 H16C . . 109.5 ?
    H16A C16 H16C . . 109.5 ?
    H16B C16 H16C . . 109.5 ?
    C14 C17 H17A . . 109.5 ?
    C14 C17 H17B . . 109.5 ?
    H17A C17 H17B . . 109.5 ?
    C14 C17 H17C . . 109.5 ?
    H17A C17 H17C . . 109.5 ?
    H17B C17 H17C . . 109.5 ?
loop_
    _geom_torsion_atom_site_label_1
    _geom_torsion_atom_site_label_2
    _geom_torsion_atom_site_label_3
    _geom_torsion_atom_site_label_4
    _geom_torsion_site_symmetry_1
    _geom_torsion_site_symmetry_2
    _geom_torsion_site_symmetry_3
    _geom_torsion_site_symmetry_4
    _geom_torsion
    _geom_torsion_publ_flag
    C13 N1 C1 C2 . . . . 10.1(3) ?
    C13 N1 C1 C6 . . . . -170.50(17) ?
    C14 O2 C13 O1 . . . . 5.5(3) ?
    C14 O2 C13 N1 . . . . -173.54(16) ?
    C1 N1 C13 O1 . . . . -2.8(3) ?
    C1 N1 C13 O2 . . . . 176.26(16) ?
    C2 C1 C6 C5 . . . . 0.5(3) ?
    N1 C1 C6 C5 . . . . -178.92(16) ?
    C2 C1 C6 N2 . . . . 178.52(16) ?
    N1 C1 C6 N2 . . . . -0.9(2) ?
    C7 N2 C6 C5 . . . . -96.4(2) ?
    C10 N2 C6 C5 . . . . 34.0(2) ?
    C7 N2 C6 C1 . . . . 85.68(18) ?
    C10 N2 C6 C1 . . . . -143.86(16) ?
    C6 C1 C2 C3 . . . . -0.7(3) ?
    N1 C1 C2 C3 . . . . 178.67(18) ?
    C1 C6 C5 C4 . . . . 0.4(3) ?
    N2 C6 C5 C4 . . . . -177.51(18) ?
    C12 C11 C10 N2 . . . . -149(4) ?
    C6 N2 C10 C11 . . . . 157.11(15) ?
    C7 N2 C10 C11 . . . . -71.6(2) ?
    C1 C2 C3 C4 . . . . 0.0(3) ?
    C9 C8 C7 N2 . . . . 46(6) ?
    C6 N2 C7 C8 . . . . 70.5(2) ?
    C10 N2 C7 C8 . . . . -60.6(2) ?
    C13 O2 C14 C17 . . . . 57.2(3) ?
    C13 O2 C14 C16 . . . . -66.8(2) ?
    C13 O2 C14 C15 . . . . 176.18(18) ?
    C6 C5 C4 C3 . . . . -1.1(3) ?
    C2 C3 C4 C5 . . . . 0.9(3) ?
loop_
    _geom_hbond_atom_site_label_D
    _geom_hbond_atom_site_label_H
    _geom_hbond_atom_site_label_A
    _geom_hbond_site_symmetry_A
    _geom_hbond_distance_DH
    _geom_hbond_distance_HA
    _geom_hbond_distance_DA
    _geom_hbond_angle_DHA
    C10 H10B O1 7_566 0.970 2.55 3.512(2) 171
    C9 H9 O1 6_575 0.930 2.28 3.194(3) 166
    C2 H2 O1 . 0.930 2.32 2.911(3) 121
    N1 HN1 N2 . 0.810(19) 2.28(2) 2.703(2) 114(2)
data_global
_journal_date_recd_electronic     2011-03-31
_journal_date_accepted     2011-05-04
_journal_name_full     'Acta Crystallographica, Section E'
_journal_year     2011
_journal_volume     67
_journal_issue      6
_journal_page_first     o1382
_journal_page_last     o1382
_journal_paper_category     QO
_journal_coeditor_code     ZJ2008
loop_
    _publ_contact_author_name
    _publ_contact_author_address
    _publ_contact_author_email
    'Satish K. Awasthi'
;
Chemical Biology Laboratory,
Department of Chemistry,
University of Delhi-110007, India
;
 awasthisatish@yahoo.com
    'Alka Agarwal'
;
Department of Medicinal Chemistry,
Institute of Medical Sciences,
Banaras HinduUniversity,
Varanasi-225001, U.P. India
;
 dralka@bhu.ac.in
_publ_contact_author_phone     '011-27666646 -Ext.174'
_publ_section_title
;
<i>tert</i>-Butyl <i>N</i>-{2-[bis(prop-2-yn-1-yl)amino]phenyl}carbamate
;
loop_
    _publ_author_name
    _publ_author_address
    'Singh, Manavendra K.'
;
Department of Medicinal Chemistry, Institute of Medical Sciences
Banaras Hindu University, Varanasi 225 001, U.P. India
;
    'Agarwal, Alka'
;
Department of Medicinal Chemistry, Institute of Medical Sciences
Banaras Hindu University, Varanasi 225 001, U.P. India
;
    'Mahawar, Charu'
;
Department of Medicinal Chemistry, Institute of Medical Sciences
Banaras Hindu University, Varanasi 225 001, U.P. India
;
    'Awasthi, Satish K.'
;
Chemical Biology Laboratory, Department of Chemistry
University of Delhi 110 007, Delhi, India
;
