# Supplementary material for: tert-Butyl N-{2-[bis­(prop-2-yn-1-yl)amino]­phen­yl}carbamate
Source: Acta Crystallogr Sect E Struct Rep Online. 2011 May 11;67(Pt 6):o1382. doi: 10.1107/S1600536811016862 (PMC3120597; doi:10.1107/S1600536811016862)
Supplement: Supplementary file 2 [file e-67-o1382-Isup2.hkl]

#
# h,k,l, Fc-squared, Fo-squared, sigma(Fo-squared) and status flag
#
data_I
_shelx_title ' MS-15A in C2/c'
_shelx_refln_list_code          4
_shelx_F_calc_maximum      228.04
_exptl_crystal_F_000      1904.00
_reflns_d_resolution_high  0.7305
 
loop_
 _symmetry_equiv_pos_as_xyz
 'x, y, z'
 '-x, y, -z+1/2'
 'x+1/2, y+1/2, z'
 '-x+1/2, y+1/2, -z+1/2'
 '-x, -y, -z'
 'x, -y, z-1/2'
 '-x+1/2, -y+1/2, -z'
 'x+1/2, -y+1/2, z-1/2'
 
_cell_length_a    19.1936
_cell_length_b     8.7181
_cell_length_c    19.7619
_cell_angle_alpha  90.000
_cell_angle_beta   99.513
_cell_angle_gamma  90.000
 
_shelx_F_squared_multiplier     1.000
 
loop_
 _refln_index_h
 _refln_index_k
 _refln_index_l
 _refln_F_squared_calc
 _refln_F_squared_meas
 _refln_F_squared_sigma
 _refln_observed_status
   4   0   0      212.81      237.32     15.88 o
   6   0   0     2028.43     2064.76     37.93 o
   8   0   0      248.06      284.34     24.60 o
  10   0   0     4156.94     4328.86    100.97 o
  12   0   0     4794.98     4496.05    116.35 o
  14   0   0      714.06      790.09     53.68 o
  16   0   0        0.00       32.53     17.54 o
  18   0   0     1117.49      969.02     69.18 o
  20   0   0       52.22      117.52     30.60 o
  22   0   0        0.22       12.16     17.93 o
   3   1   0       20.08       26.36     11.56 o
   5   1   0    21186.94    20118.46     90.30 o
   7   1   0     6169.32     5893.93     49.46 o
   9   1   0     2343.12     2443.55     51.96 o
  11   1   0        2.37      102.00     82.00 o
  13   1   0      919.38      928.44     39.18 o
  15   1   0        0.82       12.52      8.74 o
  17   1   0       26.68       44.32     14.50 o
  19   1   0        6.81       22.79     13.13 o
  21   1   0        0.74       23.00     42.46 o
  23   1   0       38.48       23.29     14.18 o
   0   2   0    19562.17    17737.44     98.55 o
   2   2   0    26577.27    24295.69    190.24 o
   4   2   0    19370.20    18815.35    108.99 o
   6   2   0     1021.72      937.11     22.76 o
   8   2   0      425.89      483.26     32.85 o
  10   2   0      308.46      268.96     26.75 o
  12   2   0     1039.96     1109.82     58.25 o
  14   2   0      437.96      457.22     42.56 o
  16   2   0      194.15      203.55     30.89 o
  18   2   0      136.89      130.14     28.92 o
  20   2   0      419.97      466.12     52.28 o
  22   2   0        0.99      -18.41     20.83 o
   1   3   0       86.19       79.66      4.61 o
   3   3   0     1804.15     1598.50     30.41 o
   5   3   0      652.25      695.68     56.25 o
   7   3   0        0.48       40.38     13.68 o
   9   3   0     2892.51     3003.32     87.42 o
  11   3   0       14.94       13.16      9.96 o
  13   3   0     1942.81     2022.77     85.78 o
  15   3   0      369.00      314.04     36.74 o
  17   3   0      998.95      939.44     68.35 o
  19   3   0       23.31       43.03     22.74 o
  21   3   0       16.84       76.10     26.17 o
   0   4   0        0.22        6.25      1.80 o
   2   4   0     1244.42     1381.03     21.45 o
   4   4   0      147.54      168.91     11.97 o
   6   4   0       79.61      104.77     18.68 o
   8   4   0       55.10       65.60     14.48 o
  10   4   0        4.96        8.47      9.55 o
  12   4   0       14.34       25.38     13.10 o
  14   4   0      778.91      712.74     55.72 o
  16   4   0       39.21       20.42     11.90 o
  18   4   0      195.24      128.57     27.31 o
  20   4   0       34.18       12.34     18.05 o
  22   4   0       11.13       64.31     30.44 o
   1   5   0      751.86      682.47     16.09 o
   3   5   0      819.03      854.51     21.24 o
   5   5   0        1.00        0.05      5.26 o
   7   5   0      794.57      751.84     47.81 o
   9   5   0     2814.36     2956.72     98.95 o
  11   5   0     1257.99     1185.68     67.95 o
  13   5   0      225.21      233.90     33.57 o
  15   5   0       73.56       39.51     16.24 o
  17   5   0      145.89      121.59     23.70 o
  19   5   0        0.60        8.15     16.04 o
  21   5   0       15.43       53.77     24.33 o
   0   6   0      192.05      139.17     13.86 o
   2   6   0      204.50      217.59     10.38 o
   4   6   0      251.57      249.64     16.83 o
   6   6   0       46.25       60.56     13.66 o
   8   6   0      357.96      278.97     33.67 o
  10   6   0      193.53      163.91     26.91 o
  12   6   0        6.61       -7.23     14.48 o
  14   6   0        4.70       -2.10     13.82 o
  16   6   0       66.07       84.75     22.87 o
  18   6   0       43.06       14.96     16.61 o
   1   7   0      778.32      748.55     15.83 o
   3   7   0       11.71        9.09      5.47 o
   5   7   0     1856.38     1972.11     50.29 o
   7   7   0     1160.29     1192.54     41.84 o
   9   7   0       25.60       30.87      8.92 o
  11   7   0        4.44       -3.37     15.57 o
  13   7   0        2.95       32.30     18.64 o
  15   7   0      131.16      104.28     27.84 o
  17   7   0      110.75       91.72     26.66 o
   0   8   0      763.18      740.08     35.77 o
   2   8   0       23.54       11.30      9.43 o
   4   8   0      499.09      515.63     26.81 o
   6   8   0        5.59        5.46      7.27 o
   8   8   0        1.39        2.01      7.51 o
  10   8   0       68.55       90.82     25.54 o
  12   8   0        6.27       -9.62     14.92 o
  14   8   0       20.29       33.39     16.11 o
  16   8   0        2.34       17.22     16.66 o
   1   9   0       81.02      123.32     26.95 o
   3   9   0      128.46      121.00     28.23 o
   5   9   0      113.64      154.23     30.15 o
   7   9   0        8.35      -16.41     16.41 o
   9   9   0       21.14       45.87     21.83 o
  11   9   0       18.76       30.66     16.00 o
  13   9   0       23.21       13.16     17.36 o
   0  10   0      486.70      614.55     60.78 o
   2  10   0       64.88       92.46     27.25 o
   4  10   0        1.19        6.67     11.86 o
   6  10   0       12.88       17.41     16.78 o
   8  10   0        1.54      -15.89     15.89 o
 -23   1   1       77.01      100.11     20.16 o
 -21   1   1      107.47      119.92     23.62 o
 -19   1   1      328.06      309.63     30.38 o
 -17   1   1        2.58        0.52     16.34 o
 -15   1   1      602.22      597.66     34.68 o
 -13   1   1      653.16      620.52     44.57 o
 -11   1   1      757.36      891.09     35.06 o
  -9   1   1     4042.15     4101.59    133.66 o
  -7   1   1     1931.09     1877.63     28.11 o
  -5   1   1     8271.74     8129.67     72.91 o
  -3   1   1     1960.72     2189.15     29.37 o
   3   1   1    45484.11    38670.98    131.35 o
   5   1   1     1886.75     1957.48     24.53 o
   7   1   1        3.47       29.27      4.88 o
   9   1   1     4194.21     4003.63     88.68 o
  11   1   1      294.17      318.48     22.03 o
  13   1   1       23.59       26.57     10.89 o
  15   1   1        2.66       18.93     10.76 o
  17   1   1      314.94      291.66     36.33 o
  19   1   1       98.40      112.51     18.94 o
  21   1   1      468.30      472.72     38.84 o
  23   1   1       69.09       71.18     18.15 o
 -22   2   1        5.57      -22.02     22.02 o
 -20   2   1       52.90       65.73     26.16 o
 -18   2   1      177.18      170.86     32.90 o
 -16   2   1      801.89      809.79     59.01 o
 -14   2   1     1570.94     1609.80     76.38 o
 -12   2   1      657.67      722.60     47.73 o
 -10   2   1      673.80      687.39     42.37 o
  -8   2   1     2250.48     2413.14     71.02 o
  -6   2   1      552.47      564.96     17.89 o
  -4   2   1     6883.36     7021.63    135.07 o
  -2   2   1     5870.08     5644.41     42.76 o
   0   2   1     3689.70     3862.03     42.34 o
   2   2   1     5447.95     5437.92     53.79 o
   4   2   1     7106.18     7051.71     53.25 o
   6   2   1       70.03       66.95      8.90 o
   8   2   1     1346.22     1523.25     56.33 o
  10   2   1      341.91      296.78     28.12 o
  12   2   1      454.02      456.85     38.40 o
  14   2   1       70.24       85.26     22.70 o
  16   2   1      200.39      186.11     30.50 o
  18   2   1       66.75      117.77     27.56 o
  20   2   1      194.14      225.38     37.80 o
  22   2   1       29.67      -11.49     20.21 o
 -23   3   1        0.56      -21.53     25.91 o
 -21   3   1       61.27       90.98     29.53 o
 -19   3   1       78.77      111.46     27.90 o
 -17   3   1       63.18       70.89     25.73 o
 -15   3   1        0.02        1.11     12.00 o
 -13   3   1     1273.32     1197.26     66.32 o
 -11   3   1      227.33      259.64     29.27 o
  -9   3   1      711.90      784.25     45.54 o
  -7   3   1     5079.84     5692.51    111.36 o
  -5   3   1      103.65      116.24     16.28 o
  -3   3   1     2566.97     2311.97     29.06 o
  -1   3   1     3913.43     3840.83     39.70 o
   1   3   1      777.99      664.18     12.77 o
   3   3   1     7454.15     6971.73    140.21 o
   5   3   1    10023.27    10015.40     98.65 o
   7   3   1     1961.18     2002.37     67.12 o
   9   3   1       68.79      109.36     18.68 o
  11   3   1      217.39      254.45     29.41 o
  13   3   1       27.88       14.26     10.41 o
  15   3   1      711.01      633.69     52.27 o
  17   3   1       86.96       87.81     23.40 o
  19   3   1       52.42       65.01     24.01 o
  21   3   1       39.87       80.30     28.99 o
 -22   4   1        0.15       41.10     24.92 o
 -20   4   1       26.70       56.78     25.76 o
 -18   4   1        0.03       -7.30     13.99 o
 -16   4   1      170.31      156.22     27.30 o
 -14   4   1      539.60      494.51     46.08 o
 -12   4   1      470.97      378.80     37.43 o
 -10   4   1      207.71      200.60     26.57 o
  -8   4   1        7.46       -2.98      9.61 o
  -6   4   1     2546.82     2706.72     49.75 o
  -4   4   1      843.54      829.96     22.76 o
  -2   4   1     1307.07     1445.62     35.86 o
   0   4   1     2549.31     2604.35     22.39 o
   2   4   1     1337.57     1294.82     21.32 o
   4   4   1     1666.36     1775.55     38.80 o
   6   4   1      520.10      455.15     34.02 o
   8   4   1      518.19      558.39     39.46 o
  10   4   1      222.18      228.51     28.06 o
  12   4   1      837.48      789.06     54.42 o
  14   4   1      234.49      191.82     30.43 o
  16   4   1      381.96      403.82     46.31 o
  18   4   1      353.55      317.81     42.16 o
  20   4   1       22.85       18.46     16.70 o
  22   4   1       59.22      106.34     31.95 o
 -21   5   1        0.35       36.52     25.10 o
 -19   5   1       19.26       29.25     18.60 o
 -17   5   1       39.95       24.01     13.87 o
 -15   5   1      100.29       42.52     14.78 o
 -13   5   1        9.54       46.98     23.47 o
 -11   5   1      223.08      198.50     29.22 o
  -9   5   1     1293.27     1216.06     64.88 o
  -7   5   1      489.42      537.82     40.78 o
  -5   5   1       80.55       77.01      7.28 o
  -3   5   1     3898.02     4195.76     45.89 o
  -1   5   1     1755.83     1786.17     24.84 o
   1   5   1        4.07       12.46      2.62 o
   3   5   1     1704.38     1874.63     41.92 o
   5   5   1       75.58       72.64     16.80 o
   7   5   1        8.14       27.82     13.72 o
   9   5   1      611.61      562.07     43.87 o
  11   5   1       18.20       11.26      9.73 o
  13   5   1      195.07      251.31     34.30 o
  15   5   1        6.82      -23.90     23.90 o
  17   5   1       65.76       64.42     20.33 o
  19   5   1        1.29       19.56     20.95 o
  21   5   1        0.69        0.15     12.39 o
 -18   6   1       62.96       -1.52     21.46 o
 -16   6   1       33.86       43.69     16.04 o
 -14   6   1      129.53      122.10     28.16 o
 -12   6   1       61.04       43.77     15.18 o
 -10   6   1      754.38      711.26     54.15 o
  -8   6   1      458.12      470.23     26.39 o
  -6   6   1       95.72      119.96     13.26 o
  -4   6   1       44.93       36.90      7.08 o
  -2   6   1      972.95      937.35     25.13 o
   0   6   1       31.95       38.67      7.27 o
   2   6   1       16.67       19.58      3.81 o
   4   6   1      606.11      551.20     23.76 o
   6   6   1      878.91      841.45     31.50 o
   8   6   1        1.38        0.51      2.16 o
  10   6   1     1062.58     1005.34     64.48 o
  12   6   1        0.20        0.10     12.53 o
  14   6   1        0.74      -15.02     15.02 o
  16   6   1       22.95       -2.90     19.33 o
  18   6   1       37.80        2.61     18.90 o
 -17   7   1       84.89      123.15     33.01 o
 -15   7   1        7.19        2.33     14.56 o
 -13   7   1        9.49       -5.81     16.25 o
 -11   7   1       16.03       35.03     12.13 o
  -9   7   1        0.27        5.22      9.30 o
  -7   7   1        8.57       10.85      7.36 o
  -5   7   1       21.06       21.57     10.19 o
  -3   7   1      221.83      199.38     16.61 o
  -1   7   1       70.26       70.13     13.36 o
   1   7   1       27.65       36.02      4.32 o
   3   7   1      552.33      554.89     25.50 o
   5   7   1      223.51      257.71     18.16 o
   7   7   1        0.01        6.61      6.92 o
   9   7   1        5.65        3.52      6.64 o
  11   7   1       19.85       -0.13     13.51 o
  13   7   1        8.93       22.11     14.56 o
  15   7   1        0.01        0.13     12.50 o
  17   7   1       68.22       67.31     21.02 o
 -16   8   1       41.89       55.12     23.32 o
 -14   8   1        8.90       16.79     14.31 o
 -12   8   1        0.14        7.70     12.20 o
 -10   8   1       25.90       42.49     15.20 o
  -8   8   1       77.72       62.13     14.03 o
  -6   8   1      109.77      115.62     24.99 o
  -4   8   1        0.14        2.18      6.39 o
  -2   8   1        7.82        3.03      9.61 o
   0   8   1       84.15       91.10     14.98 o
   2   8   1        8.44        8.07     13.93 o
   4   8   1       87.31      107.97     26.30 o
   6   8   1      431.12      437.66     46.73 o
   8   8   1      211.17      275.20     38.34 o
  10   8   1       66.91       83.52     21.63 o
  12   8   1       91.79       92.07     26.26 o
  14   8   1       11.04      -17.77     17.77 o
  16   8   1       16.14       28.88     19.00 o
 -13   9   1        2.78        6.40     15.99 o
 -11   9   1        0.84       20.61     19.47 o
  -9   9   1       33.91       27.58     19.38 o
  -7   9   1       61.73       86.63     24.93 o
  -5   9   1        6.12       28.90     20.97 o
  -3   9   1      107.77       96.84     24.65 o
  -1   9   1       47.68       42.09     17.53 o
   1   9   1       78.22       99.30     26.66 o
   3   9   1       73.53       86.58     24.54 o
   5   9   1        1.55        8.09     15.15 o
   7   9   1       29.58       31.02     15.36 o
   9   9   1        3.55        7.80     13.23 o
  11   9   1       22.10       67.01     25.13 o
  13   9   1       56.98      128.01     32.57 o
  -8  10   1       84.08       66.52     23.92 o
  -6  10   1        0.03      -19.35     19.35 o
  -4  10   1      145.88      146.07     31.86 o
  -2  10   1        2.76       13.23     16.27 o
   0  10   1        8.62       38.67     15.35 o
   2  10   1       15.18        7.49     16.09 o
   4  10   1       85.27       77.64     25.01 o
   6  10   1        6.84      -19.53     19.53 o
   8  10   1        6.51        9.13     14.33 o
 -24   0   2       98.05       73.64     30.93 o
 -22   0   2      470.33      537.58     60.32 o
 -20   0   2       52.11       55.66     24.38 o
 -18   0   2      267.80      252.44     36.20 o
 -16   0   2        3.18        0.05     14.57 o
 -14   0   2      693.44      725.43     50.30 o
 -12   0   2     8272.12     8567.46    160.84 o
 -10   0   2      517.21      601.30     39.59 o
  -8   0   2     1431.68     1522.64     53.17 o
  -6   0   2     5815.44     5699.53     62.21 o
  -4   0   2    43909.55    33455.69    122.96 o
   2   0   2     8178.98     7636.59     57.31 o
   4   0   2     2903.62     3025.51     36.57 o
   6   0   2     5648.34     5563.05     74.78 o
   8   0   2     3682.82     3152.87     75.79 o
  10   0   2     8230.72     8621.02    143.53 o
  12   0   2      246.56      262.33     30.29 o
  14   0   2     1383.19     1329.81     69.28 o
  16   0   2      254.10      257.94     33.60 o
  18   0   2      187.65      168.75     31.20 o
  20   0   2      214.22      219.40     35.45 o
  22   0   2        8.91        5.73     18.53 o
 -23   1   2        0.19       -2.85     13.82 o
 -21   1   2        8.51        7.91     12.81 o
 -19   1   2       24.36       31.03     16.60 o
 -17   1   2       21.50       39.53     14.01 o
 -15   1   2      279.86      260.76     30.55 o
 -13   1   2        0.36       16.51     11.08 o
 -11   1   2      402.26      418.07     24.59 o
  -9   1   2      446.34      454.65     29.59 o
  -7   1   2     1056.90     1033.15     28.30 o
  -5   1   2     1580.77     1623.94     28.08 o
  -3   1   2      107.10      123.03      7.31 o
   1   1   2     2276.74     2109.09     51.66 o
   3   1   2    37119.93    34064.07    133.23 o
   5   1   2    14629.37    14989.66     84.11 o
   7   1   2        1.59        3.07      4.93 o
   9   1   2      679.65      776.31     33.32 o
  11   1   2      104.37       87.17     13.15 o
  13   1   2      603.24      606.19     57.15 o
  15   1   2      263.82      258.51     36.58 o
  17   1   2       56.64       37.12     13.77 o
  19   1   2      181.72      201.90     25.02 o
  21   1   2       20.31       18.05     13.37 o
  23   1   2        0.56       15.61     22.97 o
 -22   2   2       88.15      111.12     33.38 o
 -20   2   2       93.06       76.83     25.91 o
 -18   2   2       94.72      123.45     29.43 o
 -16   2   2      950.41      954.03     64.38 o
 -14   2   2      435.69      501.90     44.40 o
 -12   2   2      132.94      121.54     22.40 o
 -10   2   2      889.09      880.43     47.47 o
  -8   2   2      252.20      309.81     27.85 o
  -6   2   2     6093.36     6027.47     69.52 o
  -4   2   2    11566.56    11110.08     83.59 o
  -2   2   2      575.84      568.39     23.32 o
   0   2   2     3137.71     2982.22     26.37 o
   2   2   2    12024.89    12539.09     54.97 o
   4   2   2    14683.17    13888.30     93.58 o
   6   2   2       17.51       35.62     18.58 o
   8   2   2     2384.95     2673.23     74.85 o
  10   2   2     1076.57     1141.27     54.52 o
  12   2   2       10.21        7.79      9.38 o
  14   2   2      539.90      516.87     44.20 o
  16   2   2      294.75      353.85     40.18 o
  18   2   2      417.65      377.05     46.01 o
  20   2   2      137.23      126.45     30.44 o
  22   2   2       64.81       81.38     26.06 o
 -23   3   2        0.00        7.71     22.20 o
 -21   3   2        2.55        8.72     18.53 o
 -19   3   2       50.53       38.15     19.68 o
 -17   3   2      989.44      899.64     67.24 o
 -15   3   2       12.11        5.00     12.14 o
 -13   3   2      108.60       49.67     14.53 o
 -11   3   2       60.16       51.84     18.90 o
  -9   3   2     1538.27     1514.86     61.90 o
  -7   3   2        4.87       21.04     10.20 o
  -5   3   2     1695.51     1687.33     56.11 o
  -3   3   2     1441.34     1381.56     16.78 o
  -1   3   2      900.87      815.64     10.89 o
   1   3   2       80.16       85.40      6.85 o
   3   3   2      754.05      797.86     12.93 o
   5   3   2     6353.67     6618.79     74.63 o
   7   3   2     1697.47     1791.38     63.62 o
   9   3   2        0.30        7.53      9.51 o
  11   3   2      432.88      442.31     37.17 o
  13   3   2     1088.48     1078.62     63.62 o
  15   3   2       12.60       -3.61     16.33 o
  17   3   2       52.36       44.92     20.44 o
  19   3   2      249.66      251.21     40.57 o
  21   3   2       77.33      167.53     37.14 o
 -22   4   2        0.32       31.36     24.33 o
 -20   4   2        0.31       28.12     22.35 o
 -18   4   2        2.01      -15.89     17.46 o
 -16   4   2      169.49      126.45     25.07 o
 -14   4   2      215.63      228.18     31.46 o
 -12   4   2       12.95        3.79      9.69 o
 -10   4   2      265.94      460.00     37.85 o
  -8   4   2     1798.63     1838.48     70.25 o
  -6   4   2     3700.42     3941.92     57.89 o
  -4   4   2      318.91      385.24      9.95 o
  -2   4   2      159.48      105.82     11.06 o
   0   4   2      630.71      720.66     12.05 o
   2   4   2      972.97     1125.40     25.33 o
   4   4   2      134.76      199.16     26.71 o
   6   4   2     5957.31     6124.38    121.24 o
   8   4   2       24.19       22.60      9.35 o
  10   4   2      153.01      182.82     25.15 o
  12   4   2      107.83      133.82     24.88 o
  14   4   2     1384.19     1262.87     73.64 o
  16   4   2      170.01      181.57     32.49 o
  18   4   2      184.08      145.70     31.84 o
  20   4   2       62.93       84.32     26.87 o
  22   4   2       20.27       38.23     23.47 o
 -21   5   2       16.34       31.07     18.06 o
 -19   5   2        0.13       23.32     17.79 o
 -17   5   2       43.79       10.88     14.57 o
 -15   5   2      898.99      846.17     64.37 o
 -13   5   2     3377.09     3319.85    117.77 o
 -11   5   2     1809.26     1787.75     82.10 o
  -9   5   2      270.87      273.86     31.26 o
  -7   5   2        0.76        4.91     11.86 o
  -5   5   2      662.61      677.59     13.65 o
  -3   5   2     1317.42     1363.03     25.22 o
  -1   5   2       70.50       75.97      5.55 o
   1   5   2        2.54        5.58      2.39 o
   3   5   2      225.41      217.96     10.78 o
   5   5   2      432.23      478.59     36.45 o
   7   5   2      546.96      523.41     17.87 o
   9   5   2       46.18       41.04     17.35 o
  11   5   2       84.14       98.55     20.88 o
  13   5   2      865.04      837.93     60.00 o
  15   5   2       19.70      -24.83     24.83 o
  17   5   2        0.27      -25.68     25.68 o
  19   5   2        1.51      -18.35     22.08 o
  21   5   2       22.52       48.14     26.12 o
 -20   6   2        0.64       -9.37     15.60 o
 -18   6   2       61.11       35.10     18.18 o
 -16   6   2       10.96       -1.24     17.52 o
 -14   6   2       21.10       47.46     17.94 o
 -12   6   2       42.32       41.06     15.98 o
 -10   6   2      155.02      220.34     31.26 o
  -8   6   2      243.66      250.96     20.18 o
  -6   6   2       70.26       82.67      8.74 o
  -4   6   2      520.06      533.92     17.82 o
  -2   6   2      879.29      957.68     24.06 o
   0   6   2       24.17       43.72      4.16 o
   2   6   2       99.18       91.82      6.66 o
   4   6   2       10.04       14.19      5.52 o
   6   6   2      101.02       90.39     11.00 o
   8   6   2       14.16       15.33      3.06 o
  10   6   2      219.36      240.53     31.97 o
  12   6   2       84.39       82.26     21.05 o
  14   6   2       33.17       45.22     19.81 o
  16   6   2       97.18       66.70     21.24 o
  18   6   2       76.37       87.08     24.34 o
 -17   7   2      100.29       92.79     27.53 o
 -15   7   2        0.37       -4.79     12.85 o
 -13   7   2        6.09        4.31     13.61 o
 -11   7   2      521.52      485.93     31.53 o
  -9   7   2      181.24      162.55     17.08 o
  -7   7   2     1041.84     1000.82     40.20 o
  -5   7   2      923.00      918.56     37.04 o
  -3   7   2      582.88      521.19     27.41 o
  -1   7   2      379.74      411.37     29.84 o
   1   7   2      599.54      585.05     15.27 o
   3   7   2      293.22      287.53     13.02 o
   5   7   2       40.66       47.08     12.35 o
   7   7   2      363.27      341.74     21.61 o
   9   7   2      135.54      143.18     15.60 o
  11   7   2       56.39       26.86     17.20 o
  13   7   2      137.79      162.13     31.87 o
  15   7   2      130.97      170.67     32.89 o
  17   7   2       11.09       17.15     18.09 o
 -16   8   2       30.50       28.04     12.83 o
 -14   8   2        2.89        5.73      8.23 o
 -12   8   2       30.27       17.72     10.33 o
 -10   8   2       17.04       13.30      8.07 o
  -8   8   2      126.04      132.44     16.55 o
  -6   8   2      556.01      552.39     30.71 o
  -4   8   2       74.17       67.35     10.88 o
  -2   8   2       41.75       48.57     20.12 o
   0   8   2       15.54        2.96      6.98 o
   2   8   2      214.71      214.17     18.73 o
   4   8   2      812.90      870.32     62.46 o
   6   8   2        7.47       15.61     13.30 o
   8   8   2      305.70      336.32     41.02 o
  10   8   2      119.61      100.32     24.37 o
  12   8   2        0.00       15.69     13.01 o
  14   8   2        6.85        8.70     14.70 o
 -13   9   2       11.58       17.72     22.47 o
 -11   9   2       59.21       84.23     26.24 o
  -9   9   2        0.52        0.26     13.58 o
  -7   9   2       13.73        5.03     14.45 o
  -5   9   2       49.50       29.53     13.84 o
  -3   9   2      146.51      175.39     31.34 o
  -1   9   2      116.66      147.28     29.81 o
   1   9   2       23.57       14.66     15.83 o
   3   9   2       39.53       17.91     17.92 o
   5   9   2       77.57       81.01     23.30 o
   7   9   2        1.76       -1.61     13.08 o
   9   9   2       83.02       93.18     27.08 o
  11   9   2       65.72       88.95     24.01 o
  13   9   2      121.06      171.58     37.15 o
  -8  10   2        2.04       -2.65     14.50 o
  -6  10   2        3.56        3.87     14.99 o
  -4  10   2       43.80       28.71     20.75 o
  -2  10   2       25.63       15.79     16.34 o
   0  10   2        6.51       22.77     13.44 o
   2  10   2       29.27       34.82     19.68 o
   4  10   2       11.56       44.42     16.47 o
   6  10   2        9.80       21.31     15.53 o
   8  10   2        2.83       21.53     13.30 o
 -23   1   3      241.26      199.59     26.58 o
 -21   1   3        2.27        9.10     13.91 o
 -19   1   3      320.02      288.38     29.16 o
 -17   1   3        3.66        2.97     11.91 o
 -15   1   3        0.22       13.92     19.51 o
 -13   1   3        3.95       32.49     11.58 o
 -11   1   3      125.90      103.96     13.17 o
  -9   1   3     1107.37     1235.05     36.92 o
  -7   1   3       69.87       80.29      6.49 o
  -5   1   3        2.13       -0.11      3.35 o
  -3   1   3     5878.42     5525.13     61.51 o
  -1   1   3    28640.11    25985.86     48.28 o
   1   1   3    24171.35    21649.66     77.77 o
   3   1   3    40180.00    36567.45     99.45 o
   5   1   3    41164.79    38675.93    137.58 o
   7   1   3      121.83      131.25      9.84 o
   9   1   3     1993.55     2009.53     46.91 o
  11   1   3        3.62        1.88     11.35 o
  13   1   3      764.36      775.35     36.09 o
  15   1   3      905.05      836.26     58.85 o
  17   1   3     1019.25     1017.44     48.19 o
  19   1   3      112.57      118.76     22.90 o
  21   1   3       17.91       11.89     19.14 o
  23   1   3        0.35       20.12     22.24 o
 -22   2   3       16.36       19.50     19.09 o
 -20   2   3      189.75      166.55     33.00 o
 -18   2   3      297.22      335.61     43.60 o
 -16   2   3       78.34       83.92     23.63 o
 -14   2   3     1713.10     1635.70     78.08 o
 -12   2   3       77.90       57.40     15.77 o
 -10   2   3      656.26      672.23     41.95 o
  -8   2   3     8292.97     9049.71    136.95 o
  -6   2   3      186.15      241.69     14.27 o
  -4   2   3     5658.37     5861.00     60.48 o
  -2   2   3     8505.77     7614.71     53.40 o
   0   2   3     1846.94     1984.39     23.90 o
   2   2   3    12563.72    11347.76     58.59 o
   4   2   3     7424.06     7239.89     68.42 o
   6   2   3      717.45      715.73     32.91 o
   8   2   3      111.40      140.97     18.22 o
  10   2   3     2594.11     2494.99     80.31 o
  12   2   3       30.03        3.26     12.24 o
  14   2   3       92.22      131.31     26.07 o
  16   2   3      681.40      706.99     55.91 o
  18   2   3      223.96      295.57     41.22 o
  20   2   3       70.76       92.44     25.99 o
  22   2   3        1.65       -8.16     20.75 o
 -23   3   3       11.97       30.67     22.32 o
 -21   3   3      216.02      220.37     39.76 o
 -19   3   3       50.64       95.67     27.87 o
 -17   3   3      148.43      110.11     26.60 o
 -15   3   3       55.97       45.24     17.23 o
 -13   3   3     1851.24     1954.96     83.70 o
 -11   3   3     3746.50     3995.84    109.79 o
  -9   3   3     1494.31     1698.84     65.47 o
  -7   3   3      208.42      196.94     21.13 o
  -5   3   3       97.75      102.89     15.97 o
  -3   3   3     2597.67     2635.96     30.82 o
  -1   3   3     3362.57     3118.06     30.75 o
   1   3   3      295.20      261.48      9.29 o
   3   3   3     1128.69     1192.48     17.83 o
   5   3   3     5242.16     5592.21    101.39 o
   7   3   3     2950.03     3013.61     82.02 o
   9   3   3     2073.70     2121.14     73.83 o
  11   3   3        0.26       -0.11     11.41 o
  13   3   3       61.59       48.46     17.28 o
  15   3   3      491.96      506.17     47.14 o
  17   3   3        1.11       -9.82     14.76 o
  19   3   3      201.75      217.25     37.06 o
  21   3   3       17.36       32.76     18.06 o
 -22   4   3       39.50       60.43     29.19 o
 -20   4   3       48.27       46.51     22.52 o
 -18   4   3        8.34       -4.05     13.21 o
 -16   4   3       59.72       20.45     13.22 o
 -14   4   3     1177.92     1100.05     67.47 o
 -12   4   3       86.50       78.72     18.90 o
 -10   4   3        0.08       23.38     13.89 o
  -8   4   3      526.17      604.28     41.26 o
  -6   4   3     2035.69     2207.70     48.47 o
  -4   4   3       55.32       50.60      4.02 o
  -2   4   3      467.91      492.70     11.48 o
   0   4   3     2000.86     2104.01     21.48 o
   2   4   3     2808.61     3028.43     54.89 o
   4   4   3      614.96      669.87     16.95 o
   6   4   3     1864.44     1766.45     34.48 o
   8   4   3      235.07      255.69     26.54 o
  10   4   3      562.55      613.04     44.59 o
  12   4   3     2433.47     2539.92     95.87 o
  14   4   3      795.72      840.04     59.63 o
  16   4   3      232.05      199.63     33.69 o
  18   4   3        0.78       48.70     26.17 o
  20   4   3       23.84       13.88     18.12 o
  22   4   3       43.41       56.87     26.10 o
 -21   5   3        2.70       41.14     27.11 o
 -19   5   3        7.61        7.96     19.19 o
 -17   5   3        0.00      -22.44     22.44 o
 -15   5   3       55.21       51.11     19.40 o
 -13   5   3        7.04       19.12     19.24 o
 -11   5   3      681.16      694.35     51.49 o
  -9   5   3       21.36      -10.02     11.66 o
  -7   5   3       84.60      103.18      6.94 o
  -5   5   3      229.63      225.32      8.59 o
  -3   5   3       56.22       55.67      5.38 o
  -1   5   3      132.44      180.30     12.71 o
   1   5   3      575.20      573.28     20.03 o
   3   5   3       23.62       33.05      4.61 o
   5   5   3       30.73       13.88      7.86 o
   7   5   3     1092.82     1100.74     29.37 o
   9   5   3       24.55        9.86      9.66 o
  11   5   3        7.02        8.89     15.97 o
  13   5   3      158.92      170.28     29.39 o
  15   5   3       55.50       11.92     17.99 o
  17   5   3      118.98       73.86     19.65 o
  19   5   3        5.18        5.37     14.93 o
 -20   6   3        0.36      -12.05     17.20 o
 -18   6   3       76.88       78.94     26.25 o
 -16   6   3       12.15       -0.35     14.67 o
 -14   6   3      580.22      549.71     52.82 o
 -12   6   3        0.00       -9.83     13.05 o
 -10   6   3        6.95        6.05     12.64 o
  -8   6   3      129.82       97.16     14.22 o
  -6   6   3      925.24      870.46     29.32 o
  -4   6   3      654.38      586.68     17.77 o
  -2   6   3     1896.77     2083.22     50.62 o
   0   6   3       94.19      109.80      9.37 o
   2   6   3      982.04      894.36     21.11 o
   4   6   3       13.32        6.65      3.82 o
   6   6   3     1319.12     1290.32     67.09 o
   8   6   3       13.35       20.54      5.30 o
  10   6   3      717.09      738.22     56.29 o
  12   6   3        1.98        3.24     12.65 o
  14   6   3        7.34       40.12     19.01 o
  16   6   3        4.10      -17.17     17.17 o
  18   6   3        6.47      -21.58     21.58 o
 -17   7   3       88.69       85.99     28.28 o
 -15   7   3        9.14       10.73     14.78 o
 -13   7   3       16.63       18.49     24.23 o
 -11   7   3       16.91       -4.78      8.02 o
  -9   7   3       32.16       25.98     13.13 o
  -7   7   3      783.40      866.64     37.68 o
  -5   7   3     1671.61     1642.80     49.52 o
  -3   7   3        7.99       17.65      7.90 o
  -1   7   3      255.43      258.11     24.30 o
   1   7   3        6.02        4.09      3.72 o
   3   7   3       36.68       31.89      5.53 o
   5   7   3      165.93      165.15     13.63 o
   7   7   3      218.39      199.53     25.75 o
   9   7   3       24.54       -7.60     11.53 o
  11   7   3       81.55       64.84     20.58 o
  13   7   3        9.64        3.22     11.55 o
  15   7   3        8.12       11.38     13.34 o
  17   7   3        4.08      -19.41     19.41 o
 -18   8   3       13.52       18.75     12.87 o
 -16   8   3       53.55       47.67     22.01 o
 -14   8   3       44.38       29.54     22.34 o
 -12   8   3       90.68      118.24     17.45 o
 -10   8   3      147.91      164.40     18.63 o
  -8   8   3       54.50       82.90     14.54 o
  -6   8   3        1.40        5.06      7.73 o
  -4   8   3        5.00        8.83     13.99 o
  -2   8   3      212.98      241.53     20.94 o
   0   8   3      213.95      245.88     25.11 o
   2   8   3       17.81       26.59      8.44 o
   4   8   3      139.54      154.25     27.15 o
   6   8   3        0.03       24.84     15.73 o
   8   8   3       58.42       67.47     22.01 o
  10   8   3      327.18      384.39     45.27 o
  12   8   3       33.71       54.46     22.31 o
  14   8   3        0.71       11.33     15.75 o
 -13   9   3       61.13       54.25     21.60 o
 -11   9   3       37.31       19.77     16.40 o
  -9   9   3        0.31        4.29     11.42 o
  -7   9   3        5.97      -20.04     20.04 o
  -5   9   3        0.02        0.04     16.32 o
  -3   9   3      209.48      211.15     33.69 o
  -1   9   3      214.90      240.03     37.50 o
   1   9   3       13.89       17.57     13.17 o
   3   9   3      146.50      149.25     29.53 o
   5   9   3      150.12      136.40     28.83 o
   7   9   3       15.87        2.05     12.62 o
   9   9   3       54.30       12.63     14.03 o
  11   9   3        2.18       -8.12     16.27 o
  13   9   3       16.44       46.44     19.38 o
  -8  10   3       37.77       66.73     26.59 o
  -6  10   3        0.05       -8.39     13.44 o
  -4  10   3       78.61       66.37     25.35 o
  -2  10   3        5.79       14.35     17.26 o
   0  10   3      109.84      133.38     22.22 o
   2  10   3        0.34        3.20     13.47 o
   4  10   3        2.25       40.28     18.66 o
   6  10   3       11.07       29.54     19.68 o
   8  10   3        3.69      -10.87     13.86 o
 -22   0   4      322.48      359.34     49.75 o
 -20   0   4     1117.40     1202.12     80.89 o
 -18   0   4      309.17      355.54     42.80 o
 -16   0   4      346.45      411.11     42.40 o
 -14   0   4      215.64      222.87     29.95 o
 -12   0   4       92.37      190.91     24.53 o
 -10   0   4      731.12      848.41     47.03 o
  -8   0   4     2330.51     2561.19     69.70 o
  -6   0   4     8527.20     8731.98    195.09 o
  -4   0   4    52002.66    34323.65    459.09 o
  -2   0   4    18289.01    16065.03     61.87 o
   0   0   4     2361.28     2358.61     21.19 o
   2   0   4     5042.08     4593.82     45.23 o
   4   0   4     1153.94     1095.03     21.93 o
   6   0   4     1529.75     1671.20     33.49 o
   8   0   4    11208.52    10861.29    140.08 o
  10   0   4      112.92       79.58     17.04 o
  12   0   4      901.51      909.58     52.52 o
  14   0   4       20.33       33.69     15.06 o
  16   0   4      157.70      132.90     25.48 o
  18   0   4       13.82       16.79     17.04 o
  20   0   4      602.57      615.53     59.02 o
  22   0   4       59.96      121.54     34.25 o
 -23   1   4       73.48       46.68     20.76 o
 -21   1   4       45.75       76.27     20.94 o
 -19   1   4        0.13       28.30     15.79 o
 -17   1   4       34.23       38.72     13.47 o
 -15   1   4      975.17     1035.34     44.36 o
 -13   1   4      324.79      320.55     47.00 o
 -11   1   4      350.54      388.63     23.82 o
  -9   1   4     7568.05     7836.66    158.10 o
  -7   1   4     7199.41     7162.77     63.02 o
  -5   1   4      625.36      603.09     15.74 o
  -3   1   4     1416.36     1356.49     32.27 o
  -1   1   4     8159.67     7533.54     24.84 o
   1   1   4    29757.81    27779.92     86.43 o
   3   1   4    26637.88    24728.55     67.71 o
   5   1   4     3088.03     3120.05     31.47 o
   7   1   4      610.44      703.74     21.59 o
   9   1   4      761.47      745.25     28.74 o
  11   1   4      122.80      159.13     15.44 o
  13   1   4       75.28       84.48     14.88 o
  15   1   4       29.45       38.15     11.21 o
  17   1   4        6.33       14.11      9.33 o
  19   1   4        5.85        4.04     17.78 o
  21   1   4        7.77       -2.11     19.70 o
  23   1   4       33.01       28.71     24.49 o
 -22   2   4       10.82       60.06     27.62 o
 -20   2   4      455.07      507.00     53.68 o
 -18   2   4       50.49       96.28     28.48 o
 -16   2   4      105.20      141.71     26.60 o
 -14   2   4      606.41      683.10     50.25 o
 -12   2   4       79.25       71.07     18.96 o
 -10   2   4     2009.49     2138.98     73.83 o
  -8   2   4     2879.45     3299.46     82.22 o
  -6   2   4      570.96      609.35     22.40 o
  -4   2   4      224.56      204.77      9.72 o
  -2   2   4      726.64      666.06     13.48 o
   0   2   4     1005.71     1087.41     14.58 o
   2   2   4      351.40      482.75     13.80 o
   4   2   4    15288.71    14959.41     78.75 o
   6   2   4      787.36      755.52     25.19 o
   8   2   4        0.77        1.90     12.48 o
  10   2   4      782.00      776.74     45.46 o
  12   2   4      757.49      757.73     49.66 o
  14   2   4      730.19      631.94     48.99 o
  16   2   4      424.07      512.17     48.74 o
  18   2   4      102.36      122.72     26.30 o
  20   2   4       16.11       22.67     20.47 o
  22   2   4      123.89      124.88     32.29 o
 -23   3   4       20.26       86.32     32.63 o
 -21   3   4       88.97       92.55     27.94 o
 -19   3   4       73.33      103.17     27.67 o
 -17   3   4      154.96      186.49     32.11 o
 -15   3   4      101.09       85.83     22.60 o
 -13   3   4      346.10      337.03     36.33 o
 -11   3   4      780.30      857.05     51.65 o
  -9   3   4       79.11       87.04     16.93 o
  -7   3   4     1436.24     1562.62     57.99 o
  -5   3   4     1625.40     1701.75     38.77 o
  -3   3   4     4739.01     4591.42     44.00 o
  -1   3   4      330.65      374.50     10.56 o
   1   3   4     7551.57     7821.51     76.85 o
   3   3   4      914.98      900.35     19.05 o
   5   3   4     5385.44     5277.53     60.03 o
   7   3   4     8300.64     8723.48    140.73 o
   9   3   4      419.27      394.03     32.83 o
  11   3   4      796.29      692.99     46.55 o
  13   3   4        0.09      -18.35     18.40 o
  15   3   4      723.11      731.71     56.61 o
  17   3   4      412.68      434.38     47.54 o
  19   3   4        3.91       74.15     26.43 o
  21   3   4       27.56       13.95     19.71 o
 -22   4   4      175.45      253.91     45.77 o
 -20   4   4       44.56       80.10     27.79 o
 -18   4   4        1.49       -6.34     17.40 o
 -16   4   4       98.18      133.38     26.26 o
 -14   4   4       73.19       53.76     16.24 o
 -12   4   4      734.73      734.50     51.94 o
 -10   4   4     1703.98     1833.99     75.07 o
  -8   4   4     1060.39     1001.24     53.24 o
  -6   4   4        0.27        5.91      8.38 o
  -4   4   4      759.92      773.41     14.69 o
  -2   4   4      241.76      266.12     12.42 o
   0   4   4     1091.79     1229.28     20.40 o
   2   4   4     2844.93     3199.73     76.26 o
   4   4   4      373.01      397.16     13.11 o
   6   4   4     1928.21     2011.14     76.80 o
   8   4   4       71.58       74.23     14.30 o
  10   4   4      353.35      327.73     32.54 o
  12   4   4      617.11      638.50     49.87 o
  14   4   4       53.45       16.22     13.56 o
  16   4   4        6.52       32.89     18.27 o
  18   4   4        6.11       26.18     17.56 o
  20   4   4        3.43       35.84     19.25 o
 -21   5   4       60.88       77.53     27.15 o
 -19   5   4        0.09       26.75     16.94 o
 -17   5   4        7.33       18.88     16.85 o
 -15   5   4       58.26       27.80     16.20 o
 -13   5   4        8.08        8.41     12.05 o
 -11   5   4      232.52      163.70     26.50 o
  -9   5   4       79.18       70.93     16.56 o
  -7   5   4      381.04      346.47     12.27 o
  -5   5   4        0.01        1.51      2.67 o
  -3   5   4     3874.74     3951.66     34.10 o
  -1   5   4      310.24      317.23     19.25 o
   1   5   4     2298.60     2314.51     42.98 o
   3   5   4        7.48        4.30      3.47 o
   5   5   4      119.53      115.60      7.70 o
   7   5   4      402.80      431.30     46.50 o
   9   5   4      807.63      777.15     28.44 o
  11   5   4      200.35      199.34     28.94 o
  13   5   4       10.38       15.94     18.06 o
  15   5   4      260.34      213.63     33.17 o
  17   5   4       14.00      -10.13     20.07 o
  19   5   4       33.23       24.01     17.87 o
 -20   6   4       18.30        3.13     19.72 o
 -18   6   4        0.20      -25.14     25.14 o
 -16   6   4        4.52      -19.25     19.25 o
 -14   6   4       21.79       42.25     20.03 o
 -12   6   4       77.43       83.70     22.09 o
 -10   6   4      331.11      333.13     24.44 o
  -8   6   4     2418.83     2291.54     60.56 o
  -6   6   4     1036.85     1009.73     23.64 o
  -4   6   4      567.81      536.44     19.10 o
  -2   6   4      116.38      160.49     16.10 o
   0   6   4       94.25       95.63      9.39 o
   2   6   4      508.07      566.68     28.07 o
   4   6   4      147.02      121.50      7.71 o
   6   6   4       44.94       51.26     15.00 o
   8   6   4        0.06       -3.10      6.51 o
  10   6   4      304.15      286.84     35.36 o
  12   6   4        1.05        7.68     12.65 o
  14   6   4      121.13       90.28     25.47 o
  16   6   4       10.37      -25.41     25.41 o
  18   6   4       26.50       -3.27     19.19 o
 -17   7   4        2.42      -17.73     18.49 o
 -15   7   4       91.66      100.95     17.96 o
 -13   7   4        0.74       -8.88      8.88 o
 -11   7   4      280.90      304.42     25.32 o
  -9   7   4       14.45       17.16     12.77 o
  -7   7   4      423.21      437.76     28.48 o
  -5   7   4      145.23      179.06     17.72 o
  -3   7   4       74.32       76.80     14.37 o
  -1   7   4       17.28        0.79      9.35 o
   1   7   4      377.69      424.68     19.79 o
   3   7   4       64.76       80.83      9.26 o
   5   7   4       42.04       35.99      5.46 o
   7   7   4      576.67      536.93     55.79 o
   9   7   4       81.31       90.02     21.90 o
  11   7   4        4.74        9.81     13.01 o
  13   7   4        9.68        9.96     12.69 o
  15   7   4       49.50       52.36     19.45 o
  17   7   4       22.81       -2.41     18.87 o
 -18   8   4       14.52       25.77     15.13 o
 -16   8   4       67.69       77.98     16.29 o
 -14   8   4       28.07       31.97     10.68 o
 -12   8   4       85.54       89.19     23.22 o
 -10   8   4        2.47      -10.88     10.88 o
  -8   8   4        8.22       11.84      8.34 o
  -6   8   4       10.31        7.24      8.39 o
  -4   8   4      365.78      323.76     24.75 o
  -2   8   4     1758.15     1898.44     56.40 o
   0   8   4       53.32       19.46     10.11 o
   2   8   4      169.86      169.65     17.87 o
   4   8   4       45.86       35.28     15.03 o
   6   8   4      275.66      259.74     37.01 o
   8   8   4      436.41      451.61     49.34 o
  10   8   4        6.80       22.40     16.96 o
  12   8   4       36.50       58.30     20.43 o
  14   8   4        0.02       17.10     17.93 o
 -13   9   4       11.43        6.56     13.12 o
 -11   9   4      201.30      162.50     33.48 o
  -9   9   4      109.72      110.02     29.91 o
  -7   9   4        0.00       14.53     18.38 o
  -5   9   4      161.85      116.22     25.99 o
  -3   9   4      511.33      509.26     51.74 o
  -1   9   4        6.17       20.11     15.77 o
   1   9   4      106.59      164.56     31.26 o
   3   9   4       18.90       15.68     14.43 o
   5   9   4       40.12       40.94     17.34 o
   7   9   4       68.23       63.00     21.71 o
   9   9   4      185.39      167.98     33.38 o
  11   9   4        1.22      -10.25     16.33 o
  -8  10   4       18.62       35.59     20.49 o
  -6  10   4        1.86       13.17     15.16 o
  -4  10   4       19.95       39.66     21.45 o
  -2  10   4       53.97       48.05     19.05 o
   0  10   4        2.13       29.74     14.86 o
   2  10   4        0.28        0.70     10.82 o
   4  10   4       20.43       14.46     14.32 o
   6  10   4       20.14       14.24     16.32 o
   8  10   4        7.46        8.60     14.60 o
 -23   1   5       14.54       19.50     23.52 o
 -21   1   5      121.99      138.55     31.03 o
 -19   1   5     1424.19     1321.38     58.33 o
 -17   1   5      534.26      508.19     35.15 o
 -15   1   5      130.30      124.61     18.09 o
 -13   1   5      282.62      239.49     20.93 o
 -11   1   5      286.77      340.47     25.26 o
  -9   1   5     2138.84     2575.18     62.11 o
  -7   1   5      338.01      353.49     14.37 o
  -5   1   5     5491.79     5630.75     48.26 o
  -3   1   5     1448.07     1421.17     19.58 o
  -1   1   5     5918.73     5916.38     24.25 o
   1   1   5     1651.68     1441.88     12.99 o
   3   1   5    14229.55    13332.17     49.51 o
   5   1   5      512.47      515.32     14.47 o
   7   1   5      836.90     1010.55     20.34 o
   9   1   5       21.17       15.23      7.13 o
  11   1   5        5.59       20.89      9.24 o
  13   1   5      238.07      240.95     21.01 o
  15   1   5       26.70       17.46     10.15 o
  17   1   5       18.42       18.12     17.03 o
  19   1   5       37.28       15.08     12.84 o
  21   1   5      171.43      154.81     33.06 o
  23   1   5       76.00      108.22     31.55 o
 -22   2   5      138.64      140.67     32.90 o
 -20   2   5      202.13      217.12     36.33 o
 -18   2   5      244.12      290.81     41.25 o
 -16   2   5        0.13       20.81     17.68 o
 -14   2   5      669.63      684.21     51.43 o
 -12   2   5      361.25      364.60     36.94 o
 -10   2   5      936.61      883.20     49.91 o
  -8   2   5       45.59       23.09     10.92 o
  -6   2   5     2844.69     2861.55     48.23 o
  -4   2   5     1960.80     2190.23     31.07 o
  -2   2   5      266.24      248.95      6.78 o
   0   2   5      115.45       95.53      3.58 o
   2   2   5     1738.72     1755.17     20.28 o
   4   2   5        0.35        9.22      3.40 o
   6   2   5     1673.25     1823.19     39.02 o
   8   2   5     8365.31     8678.31    136.27 o
  10   2   5      735.50      753.66     44.61 o
  12   2   5       12.25       40.15     16.33 o
  14   2   5       18.24       29.84     17.29 o
  16   2   5       28.25       52.07     20.28 o
  18   2   5      104.72      114.81     27.85 o
  20   2   5      119.78       69.15     24.71 o
  22   2   5        1.64       -4.69     17.56 o
 -23   3   5      234.43      228.10     44.49 o
 -21   3   5      118.45      155.91     36.75 o
 -19   3   5        9.03       45.70     24.19 o
 -17   3   5      117.98      134.35     27.76 o
 -15   3   5      826.79      958.77     63.15 o
 -13   3   5      852.33      887.73     57.50 o
 -11   3   5      852.18      769.72     48.49 o
  -9   3   5      175.73      215.69     24.38 o
  -7   3   5       25.94       16.34      9.48 o
  -5   3   5     7494.81     7980.42     84.68 o
  -3   3   5     3976.69     3878.03     42.99 o
  -1   3   5     1937.76     1854.28     23.59 o
   1   3   5        0.98        3.45      1.56 o
   3   3   5     1453.40     1426.79     22.81 o
   5   3   5      215.37      150.88     13.10 o
   7   3   5     7628.29     7432.58    129.14 o
   9   3   5        0.71       -8.64      8.86 o
  11   3   5      186.40      212.34     26.23 o
  13   3   5      109.19       87.49     18.95 o
  15   3   5      415.88      439.88     44.33 o
  17   3   5      180.96      161.19     31.12 o
  19   3   5       59.32       74.23     28.45 o
  21   3   5       77.56      126.56     28.85 o
 -22   4   5       19.69       43.81     27.72 o
 -20   4   5       11.56       28.16     15.77 o
 -18   4   5      190.17      221.39     36.75 o
 -16   4   5      253.61      267.55     37.06 o
 -14   4   5        8.04      -13.79     18.04 o
 -12   4   5      192.13      194.13     29.53 o
 -10   4   5       62.78       73.45     19.52 o
  -8   4   5     1448.45     1374.79     62.10 o
  -6   4   5      692.91      723.36     24.15 o
  -4   4   5     1814.58     1751.65     31.38 o
  -2   4   5      115.41      122.31     10.28 o
   0   4   5     4503.57     4873.69     61.82 o
   2   4   5     1867.65     1955.41     34.82 o
   4   4   5      428.34      440.29     15.21 o
   6   4   5      414.23      434.35     38.98 o
   8   4   5       56.29       63.65      8.74 o
  10   4   5      264.26      276.45     30.80 o
  12   4   5      205.35      170.97     27.82 o
  14   4   5       79.18       32.01     13.41 o
  16   4   5      199.73      171.73     29.87 o
  18   4   5        3.02       15.70     14.98 o
  20   4   5       68.06      132.76     31.30 o
 -21   5   5        0.22        3.39     20.51 o
 -19   5   5        3.03      -17.14     20.78 o
 -17   5   5      125.74       98.57     22.36 o
 -15   5   5        4.70      -21.90     21.90 o
 -13   5   5       11.43       37.22     17.57 o
 -11   5   5       26.10       15.06     11.19 o
  -9   5   5      108.82       83.59     12.53 o
  -7   5   5        5.03        3.40      2.79 o
  -5   5   5       27.27        9.66      2.46 o
  -3   5   5       64.58       72.78      7.21 o
  -1   5   5       95.50      107.82      7.22 o
   1   5   5      457.82      504.23     21.25 o
   3   5   5        6.05        2.37      3.99 o
   5   5   5       19.45       25.97      5.45 o
   7   5   5        2.86       -2.22      4.23 o
   9   5   5        6.97       12.29      7.51 o
  11   5   5       70.55       42.30     23.85 o
  13   5   5      397.53      357.28     41.02 o
  15   5   5      232.41      168.26     30.69 o
  17   5   5       11.92       10.34     15.50 o
  19   5   5       16.23        4.32     15.55 o
 -20   6   5        3.05      -10.00     16.13 o
 -18   6   5      182.58      135.41     30.60 o
 -16   6   5        4.11       -5.19     16.92 o
 -14   6   5       76.76       91.65     24.06 o
 -12   6   5       29.92       32.93      9.56 o
 -10   6   5      532.57      538.17     31.67 o
  -8   6   5      576.68      553.53     53.67 o
  -6   6   5      665.37      671.14     21.56 o
  -4   6   5      219.92      207.71     17.62 o
  -2   6   5      512.07      556.32     27.57 o
   0   6   5      240.95      217.60      9.75 o
   2   6   5       77.94       81.38     10.36 o
   4   6   5      121.15      111.99      7.24 o
   6   6   5       95.12       91.29     19.57 o
   8   6   5       12.43       -2.00     15.00 o
  10   6   5      166.52      199.17     29.70 o
  12   6   5      134.49       89.05     21.37 o
  14   6   5        6.50       32.55     18.30 o
  16   6   5        9.55       19.85     15.89 o
  18   6   5       15.54       26.21     17.36 o
 -17   7   5       13.56       11.10      9.72 o
 -15   7   5        5.87       -2.28      8.80 o
 -13   7   5       17.89       32.13     11.67 o
 -11   7   5       88.05       83.88     13.95 o
  -9   7   5       22.28       23.17     17.31 o
  -7   7   5      101.34      126.63     33.36 o
  -5   7   5        5.40        1.88      6.81 o
  -3   7   5      538.67      534.27     29.48 o
  -1   7   5      218.44      268.23     27.71 o
   1   7   5        0.08        2.54      4.71 o
   3   7   5      180.19      160.25     13.23 o
   5   7   5        5.30       -2.77      9.59 o
   7   7   5      277.39      259.62     34.22 o
   9   7   5       17.51        0.44     13.28 o
  11   7   5       59.41       52.04     19.64 o
  13   7   5        0.41      -16.24     16.24 o
  15   7   5       23.84       73.96     26.66 o
  17   7   5       35.01       44.32     20.23 o
 -18   8   5       48.89       77.55     22.43 o
 -16   8   5       50.10       42.15     14.21 o
 -14   8   5       22.01        8.54     10.18 o
 -12   8   5       79.06       65.75     14.03 o
 -10   8   5       15.96       27.02     12.14 o
  -8   8   5       21.57       35.02     18.67 o
  -6   8   5        1.95       -1.01      6.93 o
  -4   8   5      605.92      664.00     35.13 o
  -2   8   5      399.18      430.80     28.21 o
   0   8   5       98.35       96.18     18.42 o
   2   8   5      139.30      134.66     18.00 o
   4   8   5       22.78       32.34     17.14 o
   6   8   5       27.87       27.46     16.86 o
   8   8   5        8.23       -3.96      8.03 o
  10   8   5        0.34       15.56     16.42 o
  12   8   5       29.39       39.62     19.26 o
  14   8   5        2.61       45.56     22.34 o
 -13   9   5       46.31       73.09     25.98 o
 -11   9   5       86.29       54.08     25.24 o
  -9   9   5      123.65      121.95     18.86 o
  -7   9   5       32.13       23.05     23.08 o
  -5   9   5        0.57       -0.86      7.97 o
  -3   9   5      247.17      250.85     23.31 o
  -1   9   5      233.88      229.31     21.49 o
   1   9   5       14.98       24.98      9.28 o
   3   9   5       13.88       12.02     15.20 o
   5   9   5       10.51       23.90     14.47 o
   7   9   5      110.92       98.54     25.70 o
   9   9   5        0.96      -20.32     20.32 o
  11   9   5       29.17        9.93     13.43 o
  -8  10   5       28.98       70.13     26.19 o
  -6  10   5       13.78        4.22     12.14 o
  -4  10   5       25.92        0.35     14.68 o
  -2  10   5       12.91       -2.37     14.81 o
   0  10   5      259.21      296.39     30.05 o
   2  10   5       15.08        2.09     15.93 o
   4  10   5        2.09      -13.96     14.93 o
   6  10   5       15.27       14.13     16.09 o
   8  10   5        3.47      -22.29     22.29 o
 -22   0   6       76.13       60.92     22.81 o
 -20   0   6      834.36      758.19     65.34 o
 -18   0   6       66.48       48.96     19.91 o
 -16   0   6      842.76      742.46     55.68 o
 -14   0   6       11.24       24.52     14.44 o
 -12   0   6      605.92      452.86     37.37 o
 -10   0   6     2372.44     3127.51     86.95 o
  -8   0   6     6650.45     7021.72    116.36 o
  -6   0   6     5817.89     5478.77     62.37 o
  -4   0   6     2167.05     2461.73     29.12 o
  -2   0   6    15203.78    13877.12     45.07 o
   0   0   6     5747.93     5874.47     63.79 o
   2   0   6    18421.04    17059.07     77.40 o
   4   0   6     8868.62     7659.21     45.54 o
   6   0   6       43.94      106.05      8.66 o
   8   0   6      323.86      422.09     29.20 o
  10   0   6      842.10      855.95     45.42 o
  12   0   6      441.36      468.70     37.53 o
  14   0   6       15.71       17.47     11.04 o
  16   0   6      156.98      111.58     22.00 o
  18   0   6       42.36       58.52     22.16 o
  20   0   6      599.41      556.01     56.43 o
  22   0   6      188.17      154.04     32.03 o
 -23   1   6      101.56      139.98     24.10 o
 -21   1   6      322.78      335.47     32.31 o
 -19   1   6       32.65       50.33     16.00 o
 -17   1   6       76.90       83.10     26.41 o
 -15   1   6      124.92      135.37     17.83 o
 -13   1   6      946.97      962.90     39.88 o
 -11   1   6      320.64      328.96     27.84 o
  -9   1   6       23.49       35.95     10.89 o
  -7   1   6     1325.35     1377.92     28.30 o
  -5   1   6       14.01       15.45      3.19 o
  -3   1   6     5871.38     6123.92     40.03 o
  -1   1   6        3.89       17.07      6.34 o
   1   1   6     6043.80     6226.20     36.85 o
   3   1   6      280.49      317.51      6.70 o
   5   1   6      144.42      133.26      6.09 o
   7   1   6      640.97      678.04     16.74 o
   9   1   6       12.67       23.30      5.72 o
  11   1   6     1420.13     1485.03     44.56 o
  13   1   6      291.46      297.03     22.69 o
  15   1   6       47.84       52.68     11.87 o
  17   1   6       19.99       25.81     11.54 o
  19   1   6       39.65       46.66     15.09 o
  21   1   6       77.67       71.69     23.81 o
  23   1   6       85.16       83.41     29.27 o
 -22   2   6        2.79       -8.97     21.14 o
 -20   2   6      166.81      151.32     31.99 o
 -18   2   6      111.93      160.02     33.25 o
 -16   2   6       20.24        1.21     18.57 o
 -14   2   6     1176.21     1150.88     64.55 o
 -12   2   6      266.85      246.25     28.35 o
 -10   2   6     2628.08     2871.66     85.74 o
  -8   2   6     1256.83     1210.81     50.43 o
  -6   2   6     8878.75     9276.15     78.33 o
  -4   2   6     7624.59     7502.55     86.65 o
  -2   2   6     3600.33     3623.11     29.75 o
   0   2   6     3680.88     3654.01     23.00 o
   2   2   6      275.78      262.34      7.45 o
   4   2   6     4278.55     4314.20     29.60 o
   6   2   6     3450.46     3508.80     44.37 o
   8   2   6      129.26       97.36     16.35 o
  10   2   6      100.79       71.73     15.13 o
  12   2   6       28.35       29.93     13.48 o
  14   2   6       34.96       37.98     16.78 o
  16   2   6       18.97       47.87     17.76 o
  18   2   6        7.89       35.39     20.47 o
  20   2   6       71.02       89.22     27.51 o
  22   2   6        1.24      -15.75     18.47 o
 -21   3   6      134.99      187.89     36.80 o
 -19   3   6       10.79       37.16     22.15 o
 -17   3   6      263.42      261.73     36.83 o
 -15   3   6      930.82      828.05     59.52 o
 -13   3   6      428.73      380.77     37.13 o
 -11   3   6      859.37      754.75     47.71 o
  -9   3   6       27.84       17.77      9.98 o
  -7   3   6      200.18      193.22     15.20 o
  -5   3   6     1110.69     1017.82     24.45 o
  -3   3   6      890.62      912.47     15.16 o
  -1   3   6     1122.08     1166.49     30.76 o
   1   3   6      993.61     1015.90     19.02 o
   3   3   6      872.46     1070.99     17.37 o
   5   3   6     2889.59     2992.13     49.46 o
   7   3   6     8826.86     8861.74     93.83 o
   9   3   6        1.94        2.50      8.81 o
  11   3   6      280.14      238.62     28.00 o
  13   3   6       12.81       -8.65     15.62 o
  15   3   6       83.63       81.15     21.47 o
  17   3   6      211.92      261.88     38.79 o
  19   3   6       30.51       48.91     23.30 o
  21   3   6        2.02      -11.55     15.04 o
 -22   4   6      189.70      214.98     41.52 o
 -20   4   6      259.15      283.92     45.04 o
 -18   4   6       29.61       50.19     23.44 o
 -16   4   6      232.37      228.86     33.21 o
 -14   4   6      426.00      402.57     41.84 o
 -12   4   6      374.92      481.13     42.53 o
 -10   4   6     2624.38     2782.93     93.03 o
  -8   4   6       27.17       25.52      8.34 o
  -6   4   6     1083.09     1033.04     26.06 o
  -4   4   6        7.05       32.34      5.14 o
  -2   4   6        7.27        9.94      3.94 o
   0   4   6      476.49      515.81     16.13 o
   2   4   6      510.41      490.25     13.97 o
   4   4   6      743.96      753.16     23.66 o
   6   4   6      974.51      995.05     30.19 o
   8   4   6      557.23      558.43     25.05 o
  10   4   6        9.64       56.30     19.23 o
  12   4   6      262.57      260.72     33.56 o
  14   4   6       26.60      -11.66     15.92 o
  16   4   6       11.70       12.03     12.01 o
  18   4   6       49.49       49.53     16.42 o
  20   4   6       18.68       67.92     26.36 o
 -21   5   6       47.14       48.08     27.87 o
 -19   5   6      251.33      260.00     41.68 o
 -17   5   6       70.77        0.38     17.92 o
 -15   5   6      666.33      635.26     56.03 o
 -13   5   6      496.57      470.27     45.43 o
 -11   5   6      283.81      265.84     22.49 o
  -9   5   6       30.77       26.07      8.07 o
  -7   5   6       11.97       10.05      4.68 o
  -5   5   6      108.04      128.29      6.45 o
  -3   5   6      505.89      502.79     18.56 o
  -1   5   6        4.40        1.02      8.92 o
   1   5   6      108.84      104.75      7.44 o
   3   5   6        9.38       11.56      2.82 o
   5   5   6      712.40      716.57     21.83 o
   7   5   6       60.04       36.78      6.96 o
   9   5   6     2420.71     2346.72     52.63 o
  11   5   6     1877.98     1726.22     49.56 o
  13   5   6       30.65        9.81      7.58 o
  15   5   6       44.11       -5.95     17.48 o
  17   5   6        8.73       -5.73     13.98 o
  19   5   6        0.14      -17.18     17.18 o
 -18   6   6       26.73       11.18     18.66 o
 -16   6   6        1.70      -18.68     19.58 o
 -14   6   6       65.85       66.76     14.52 o
 -12   6   6      431.47      373.97     28.40 o
 -10   6   6      158.05      147.28     18.57 o
  -8   6   6      441.92      409.17     42.25 o
  -6   6   6        4.91        6.06      4.22 o
  -4   6   6      149.42      172.88     23.17 o
  -2   6   6     1035.20      985.89     25.12 o
   0   6   6       24.29       31.66      4.51 o
   2   6   6       12.43       18.94      5.50 o
   4   6   6       23.05       19.19      3.51 o
   6   6   6      100.30       89.91     12.99 o
   8   6   6      243.64      222.68     28.45 o
  10   6   6       14.69        9.12     12.52 o
  12   6   6       37.68       44.63     18.50 o
  14   6   6       23.58       65.20     22.62 o
  16   6   6        0.11      -14.72     22.84 o
  18   6   6       89.21      138.71     31.27 o
 -19   7   6      122.83      143.76     31.15 o
 -17   7   6       17.24       30.62     12.72 o
 -15   7   6        0.35       15.29     10.54 o
 -13   7   6      618.64      568.70     36.82 o
 -11   7   6       54.85       43.90     12.39 o
  -9   7   6      503.43      582.79     45.62 o
  -7   7   6      635.17      652.08     38.17 o
  -5   7   6        1.42        2.93      9.38 o
  -3   7   6      295.27      351.28     25.42 o
  -1   7   6       11.85        7.30      6.76 o
   1   7   6      129.76      121.72     12.39 o
   3   7   6      896.79      884.33     29.58 o
   5   7   6       96.03      113.73     14.36 o
   7   7   6      171.94      185.24     18.86 o
   9   7   6        7.64       26.46     13.04 o
  11   7   6      141.72      140.14     27.44 o
  13   7   6       15.45       35.34     19.23 o
  15   7   6      124.41      167.11     33.48 o
  17   7   6       47.76       65.83     23.72 o
 -18   8   6       11.21      -12.61     12.61 o
 -16   8   6        1.73        4.66      9.54 o
 -14   8   6       18.34       14.48      8.69 o
 -12   8   6       48.93       31.95     19.38 o
 -10   8   6       36.72       28.53     12.05 o
  -8   8   6      813.69      818.62     57.34 o
  -6   8   6      944.25      939.51     43.94 o
  -4   8   6      198.94      191.12     19.72 o
  -2   8   6      381.66      391.80     27.37 o
   0   8   6        1.39      -11.17     11.17 o
   2   8   6      211.92      216.33     21.33 o
   4   8   6      115.52       98.79     21.84 o
   6   8   6        0.30        2.89     13.86 o
   8   8   6        5.93       -0.07      8.24 o
  10   8   6       10.41       12.01      7.97 o
  12   8   6        8.69       11.48     14.26 o
  14   8   6       10.35       -9.14     15.32 o
 -13   9   6      145.92      154.38     22.33 o
 -11   9   6      122.73      103.86     18.17 o
  -9   9   6       45.71       61.42     15.34 o
  -7   9   6        1.42       -2.97     11.70 o
  -5   9   6      162.49      160.42     19.30 o
  -3   9   6      174.56      173.40     27.48 o
  -1   9   6       13.91       -9.98      9.98 o
   1   9   6       84.46       70.40     14.26 o
   3   9   6        0.07       -0.72     13.56 o
   5   9   6       41.28       28.72     16.09 o
   7   9   6       13.97       23.99     15.57 o
   9   9   6        0.18      -19.13     19.13 o
  11   9   6        8.15       14.18     13.60 o
  -8  10   6       21.67       18.18     13.90 o
  -6  10   6        8.93        0.20     13.86 o
  -4  10   6       18.91       62.49     23.25 o
  -2  10   6       96.56       91.10     25.05 o
   0  10   6      108.64      162.17     23.32 o
   2  10   6       25.76       42.56     21.69 o
   4  10   6        0.00       25.54     20.05 o
   6  10   6       10.47       10.74     17.64 o
 -23   1   7        0.01        8.89     15.90 o
 -21   1   7       11.37       32.15     16.14 o
 -19   1   7      781.83      747.72     44.02 o
 -17   1   7      851.71      814.20     43.21 o
 -15   1   7       17.60       11.14     11.56 o
 -13   1   7      992.77     1039.60     41.33 o
 -11   1   7      760.39      772.80     32.93 o
  -9   1   7     8129.12     8179.80     94.90 o
  -7   1   7    10119.22    10183.37     91.85 o
  -5   1   7      237.98      228.36      9.07 o
  -3   1   7       46.56       65.17      3.69 o
  -1   1   7      992.51      935.38     10.95 o
   1   1   7    10762.96    11182.65     60.11 o
   3   1   7       90.60      103.24      4.26 o
   5   1   7        2.44        8.29      3.36 o
   7   1   7      359.89      345.70     14.09 o
   9   1   7      240.46      234.72     16.64 o
  11   1   7      223.66      234.29     18.48 o
  13   1   7      154.97      180.89     18.23 o
  15   1   7       68.52       62.83     13.50 o
  17   1   7        3.21        6.44      9.55 o
  19   1   7      130.61      120.75     27.29 o
  21   1   7       97.94      127.20     30.92 o
  23   1   7       48.58       51.56     24.41 o
 -22   2   7       75.14       99.34     28.17 o
 -20   2   7        1.07       12.96     20.41 o
 -18   2   7     1035.68     1089.11     73.08 o
 -16   2   7     3040.00     2869.86    110.53 o
 -14   2   7       88.30       92.59     23.60 o
 -12   2   7       25.30       48.16     16.13 o
 -10   2   7      636.20      630.16     41.09 o
  -8   2   7     3347.71     3510.83     86.48 o
  -6   2   7     1683.17     1812.53     32.66 o
  -4   2   7      461.70      451.14     11.00 o
  -2   2   7      313.92      375.26      8.84 o
   0   2   7       51.24       58.81      4.43 o
   2   2   7     2149.97     2071.87     22.80 o
   4   2   7     1991.74     2173.65     23.73 o
   6   2   7     3024.40     3146.36     42.67 o
   8   2   7     1374.85     1356.35     53.90 o
  10   2   7      798.94      870.95     47.68 o
  12   2   7       56.41       58.88     15.55 o
  14   2   7       70.54      101.77     22.42 o
  16   2   7      111.96      119.72     26.51 o
  18   2   7       51.26       23.74     19.07 o
  20   2   7       15.62       17.52     18.37 o
  22   2   7       12.20       23.99     19.88 o
 -21   3   7       35.55       86.08     30.45 o
 -19   3   7        6.58       69.36     27.57 o
 -17   3   7       63.34       78.66     24.30 o
 -15   3   7        4.57       -4.95     15.99 o
 -13   3   7      351.35      350.59     35.90 o
 -11   3   7      691.67      572.47     41.89 o
  -9   3   7      121.08      127.86     19.96 o
  -7   3   7     2731.59     3161.59    151.25 o
  -5   3   7     8155.90     8308.68    107.00 o
  -3   3   7     1280.33     1284.12     19.17 o
  -1   3   7      201.19      207.76      6.71 o
   1   3   7     1192.20     1177.58     18.70 o
   3   3   7      971.01      942.46     17.10 o
   5   3   7     1710.95     1874.80     26.52 o
   7   3   7     2144.51     1960.08     54.37 o
   9   3   7      213.84      193.82     16.34 o
  11   3   7      277.21      260.58     29.86 o
  13   3   7      105.61      134.79     24.05 o
  15   3   7      201.48      204.42     31.81 o
  17   3   7       49.83      124.27     29.80 o
  19   3   7       45.25       65.39     24.17 o
  21   3   7       39.77       26.84     14.85 o
 -22   4   7      286.53      338.59     49.88 o
 -20   4   7      459.46      530.70     60.08 o
 -18   4   7       38.41       40.27     19.49 o
 -16   4   7      134.15       98.55     21.36 o
 -14   4   7       43.39       37.27     15.64 o
 -12   4   7        5.60       22.17     14.45 o
 -10   4   7      275.95      292.04     22.28 o
  -8   4   7     1056.93     1071.26     44.53 o
  -6   4   7      274.27      308.89     20.13 o
  -4   4   7     1747.80     1631.51     33.12 o
  -2   4   7      908.76      965.15     20.79 o
   0   4   7        7.34        8.37      5.28 o
   2   4   7      679.31      666.05     14.83 o
   4   4   7       22.02       28.56      3.93 o
   6   4   7      192.81      209.10     17.94 o
   8   4   7      112.10      106.58     12.05 o
  10   4   7     6463.79     6424.78     93.82 o
  12   4   7       31.40       31.00     15.54 o
  14   4   7      473.18      449.52     45.00 o
  16   4   7        3.13        1.36     12.89 o
  18   4   7        4.90       32.69     20.43 o
  20   4   7      135.52      155.80     32.33 o
 -21   5   7       74.46      106.59     30.07 o
 -19   5   7        0.55      -24.57     24.57 o
 -17   5   7        1.84       13.22     16.63 o
 -15   5   7        0.00      -19.73     20.31 o
 -13   5   7       73.84       72.21     20.86 o
 -11   5   7      251.50      341.04     39.48 o
  -9   5   7      390.43      425.27     26.52 o
  -7   5   7      340.58      340.15     23.77 o
  -5   5   7       16.81       16.96      2.09 o
  -3   5   7      363.88      409.55     23.56 o
  -1   5   7       18.98       12.43      4.39 o
   1   5   7       21.84       15.01      3.96 o
   3   5   7      502.61      509.64     13.45 o
   5   5   7      156.44      163.44      9.90 o
   7   5   7        8.05       10.41     15.08 o
   9   5   7      862.79      798.85     32.11 o
  11   5   7        7.67        3.71      8.60 o
  13   5   7      391.42      365.04     26.06 o
  15   5   7      119.08       91.76     27.02 o
  17   5   7       37.91       15.46     17.40 o
  19   5   7      115.14      110.23     30.45 o
 -18   6   7        1.58       -9.64     15.94 o
 -16   6   7      263.56      248.00     26.66 o
 -14   6   7      249.77      258.92     39.17 o
 -12   6   7      194.38      148.59     20.18 o
 -10   6   7     1208.41     1227.22     48.46 o
  -8   6   7      640.97      607.95     32.98 o
  -6   6   7       47.88       34.50      8.36 o
  -4   6   7       15.18        5.86      7.34 o
  -2   6   7       63.40       64.20      9.39 o
   0   6   7        3.70       15.00     12.27 o
   2   6   7       27.12       26.45      6.50 o
   4   6   7       72.58       76.18      5.74 o
   6   6   7       72.69       94.32     13.91 o
   8   6   7      131.17      137.89     23.87 o
  10   6   7      803.62      772.44     58.71 o
  12   6   7       15.27       15.36     15.96 o
  14   6   7      210.56      190.09     34.44 o
  16   6   7       24.96      -23.05     23.05 o
  18   6   7        3.86      -17.15     22.63 o
 -19   7   7       10.03       -0.28     15.25 o
 -17   7   7        5.76       12.01     12.48 o
 -15   7   7        0.05       12.11     10.14 o
 -13   7   7      100.89      108.73     18.74 o
 -11   7   7       14.18       19.99      9.78 o
  -9   7   7      871.58      849.32     42.24 o
  -7   7   7      914.57      991.24     58.28 o
  -5   7   7      860.42      850.56     39.38 o
  -3   7   7      382.05      366.61     25.78 o
  -1   7   7      231.43      239.46     21.10 o
   1   7   7      467.92      477.67     24.90 o
   3   7   7      406.29      369.49     21.01 o
   5   7   7        6.53       -0.75      6.59 o
   7   7   7        0.01       -1.68     16.08 o
   9   7   7       38.12       49.24     14.47 o
  11   7   7       15.91       11.57     13.43 o
  13   7   7       32.72       56.65     21.20 o
  15   7   7        8.45       11.00     12.22 o
  17   7   7       11.26      -27.06     27.06 o
 -18   8   7        6.21       -8.89     16.81 o
 -16   8   7      287.60      351.50     54.07 o
 -14   8   7        0.42       -6.80     37.24 o
 -12   8   7        0.37        8.33     10.19 o
 -10   8   7      461.68      455.17     33.44 o
  -8   8   7       15.67       54.93     15.00 o
  -6   8   7        2.57       -2.29      9.44 o
  -4   8   7      194.81      180.48     19.57 o
  -2   8   7      108.06      111.78     16.91 o
   0   8   7        1.26       -6.40      9.26 o
   2   8   7       41.74       42.69     15.58 o
   4   8   7       31.44       29.72     11.58 o
   6   8   7      118.98      114.05     25.42 o
   8   8   7       97.90      124.01     23.22 o
  10   8   7      104.09      132.04     18.78 o
  12   8   7       12.20        9.91     10.99 o
  14   8   7        0.04        5.57     12.20 o
 -15   9   7        1.26       14.52     13.05 o
 -13   9   7      200.36      263.26     28.50 o
 -11   9   7      344.15      428.69     34.37 o
  -9   9   7       54.05       77.12     18.25 o
  -7   9   7       70.53       70.94     14.93 o
  -5   9   7        0.19       10.39      9.39 o
  -3   9   7       16.72       14.64      8.43 o
  -1   9   7        2.37       -7.15      7.59 o
   1   9   7      235.53      270.35     31.25 o
   3   9   7      143.99      149.16     20.40 o
   5   9   7        3.46      -11.54     14.34 o
   7   9   7       49.25       37.82     16.88 o
   9   9   7       60.48       57.61     19.35 o
  11   9   7       59.99       22.09     15.39 o
  -8  10   7        0.69       12.83     17.42 o
  -6  10   7       29.90       28.95     19.72 o
  -4  10   7        6.67        1.21     14.69 o
  -2  10   7        8.34       19.63     14.22 o
   0  10   7      302.49      309.78     31.00 o
   2  10   7      344.34      363.45     48.00 o
   4  10   7       15.18       17.31     15.05 o
   6  10   7        0.16      -14.15     14.15 o
 -22   0   8        0.10       20.19     17.68 o
 -20   0   8       21.76       20.34     17.04 o
 -18   0   8      544.75      528.91     51.18 o
 -16   0   8     1621.96     1545.92     80.32 o
 -14   0   8      734.23      818.39     54.19 o
 -12   0   8       39.33       60.75     17.00 o
 -10   0   8      847.01     1086.47     51.69 o
  -8   0   8      209.95      168.06     19.42 o
  -6   0   8     3405.29     3441.01     50.18 o
  -4   0   8    21350.95    20922.84    104.87 o
  -2   0   8     8612.93     8689.10     58.60 o
   0   0   8    14232.84    13451.69     83.29 o
   2   0   8     1509.98     1458.69     35.24 o
   4   0   8     5920.15     5649.85     62.10 o
   6   0   8     2199.43     1885.49     30.74 o
   8   0   8      392.38      452.62     29.26 o
  10   0   8      489.58      519.62     36.26 o
  12   0   8      870.67      911.16     52.56 o
  14   0   8      394.89      423.66     39.35 o
  16   0   8       38.27       47.98     17.74 o
  18   0   8       50.97       66.71     21.01 o
  20   0   8        5.57        8.69     18.03 o
  22   0   8       55.08       45.93     22.12 o
 -23   1   8        7.60       50.91     26.59 o
 -21   1   8      152.95      155.68     22.97 o
 -19   1   8        0.00      -11.41     12.23 o
 -17   1   8      215.37      193.69     22.31 o
 -15   1   8      100.59       87.91     14.46 o
 -13   1   8      576.38      540.78     30.41 o
 -11   1   8       33.25       58.54     26.04 o
  -9   1   8      728.94      599.00     26.42 o
  -7   1   8      559.75      516.77     23.97 o
  -5   1   8      819.61      825.44     15.26 o
  -3   1   8        0.02       -0.02      1.96 o
  -1   1   8      326.87      399.68      8.76 o
   1   1   8      319.03      327.22      8.34 o
   3   1   8       61.88       60.94      4.27 o
   5   1   8     3513.03     3551.56     43.36 o
   7   1   8     2879.27     3008.82     36.39 o
   9   1   8      515.33      529.89     35.33 o
  11   1   8      417.25      436.26     24.59 o
  13   1   8       93.50      113.69     23.70 o
  15   1   8       54.13       63.98     28.34 o
  17   1   8        6.29       18.00     13.99 o
  19   1   8       38.46       35.42     16.00 o
  21   1   8       28.75       49.75     19.42 o
  23   1   8       59.48       66.65     25.75 o
 -22   2   8        4.07       -2.71     15.68 o
 -20   2   8       63.33       84.92     28.21 o
 -18   2   8      770.61      739.09     61.30 o
 -16   2   8       85.02      120.30     26.65 o
 -14   2   8     1200.74     1278.77     68.51 o
 -12   2   8     1163.10     1128.37     59.06 o
 -10   2   8       65.06       87.93     16.09 o
  -8   2   8      849.61     1001.68     35.87 o
  -6   2   8     6272.50     6716.45     63.20 o
  -4   2   8        0.03       11.48      2.98 o
  -2   2   8       19.68        2.01      3.10 o
   0   2   8       89.40       79.43      4.57 o
   2   2   8      956.53     1011.14     17.48 o
   4   2   8     2253.13     2354.93     25.41 o
   6   2   8      563.32      547.46     16.56 o
   8   2   8     1509.16     1387.79     40.04 o
  10   2   8       30.26        5.70     10.37 o
  12   2   8       57.50      124.81     21.96 o
  14   2   8      304.49      271.90     33.36 o
  16   2   8       82.96      128.46     25.26 o
  18   2   8       31.57       18.38     17.75 o
  20   2   8       75.45      134.84     31.91 o
  22   2   8       10.13       33.17     23.24 o
 -21   3   8       17.57       68.54     31.47 o
 -19   3   8      865.37      867.54     70.29 o
 -17   3   8      703.72      662.99     57.02 o
 -15   3   8      674.44      709.29     55.52 o
 -13   3   8      764.82      752.80     53.16 o
 -11   3   8      317.76      302.38     30.58 o
  -9   3   8      158.76      167.71     16.07 o
  -7   3   8      364.61      330.51     46.31 o
  -5   3   8     1725.28     1699.58     39.78 o
  -3   3   8      287.27      279.83     10.89 o
  -1   3   8      460.91      542.87     12.89 o
   1   3   8      191.22      218.84      9.05 o
   3   3   8       55.24       57.45      4.95 o
   5   3   8      152.72      183.63     10.43 o
   7   3   8       78.71      112.11     11.95 o
   9   3   8      190.03      238.08     18.73 o
  11   3   8      149.26      155.18     16.45 o
  13   3   8      385.50      353.96     36.89 o
  15   3   8        3.58       -9.60     11.82 o
  17   3   8       58.05       41.24     17.29 o
  19   3   8        2.54        0.74     13.34 o
  21   3   8        2.57      -11.62     14.16 o
 -22   4   8       66.06       88.28     32.23 o
 -20   4   8       51.57       55.53     26.03 o
 -18   4   8        1.30       19.13     17.84 o
 -16   4   8      289.19      285.63     37.99 o
 -14   4   8      325.37      322.15     38.48 o
 -12   4   8      603.44      657.12     48.68 o
 -10   4   8      412.43      450.26     27.13 o
  -8   4   8        1.11       -1.62      6.57 o
  -6   4   8        7.11       -1.17      6.36 o
  -4   4   8      307.04      289.82     12.20 o
  -2   4   8      540.91      589.89     20.15 o
   0   4   8     1476.86     1485.86     44.65 o
   2   4   8      281.31      260.47      8.92 o
   4   4   8      143.28      113.09      6.67 o
   6   4   8       30.03       29.15      8.87 o
   8   4   8      168.13      167.32     15.13 o
  10   4   8      882.88      842.16     55.13 o
  12   4   8      505.75      508.26     29.50 o
  14   4   8      306.06      292.85     24.50 o
  16   4   8        2.91        7.39     11.82 o
  18   4   8        7.50      -10.19     18.27 o
  20   4   8        7.81       23.51     19.30 o
 -21   5   8      227.87      235.02     41.77 o
 -19   5   8        0.49      -20.03     20.03 o
 -17   5   8       34.08       20.86     12.07 o
 -15   5   8       36.08       17.17     15.27 o
 -13   5   8      584.14      521.85     33.55 o
 -11   5   8      472.03      498.52     30.72 o
  -9   5   8        8.31        8.85     22.10 o
  -7   5   8       44.33       43.98     10.72 o
  -5   5   8     1547.74     1365.35     35.10 o
  -3   5   8      822.27      797.51     32.78 o
  -1   5   8     2219.00     2364.20     34.69 o
   1   5   8       55.09       56.27      6.76 o
   3   5   8        4.76        1.48      2.60 o
   5   5   8       16.49       25.50      3.59 o
   7   5   8      224.01      233.69     17.43 o
   9   5   8      728.25      665.19     30.31 o
  11   5   8      240.68      260.66     21.13 o
  13   5   8      479.55      524.24     32.77 o
  15   5   8       32.43      -16.37     17.47 o
  17   5   8        6.98       -7.69     15.65 o
  19   5   8        0.98       -3.14     13.88 o
 -18   6   8       23.64       40.79     51.56 o
 -16   6   8        0.27        7.97     12.11 o
 -14   6   8        1.66       -5.54      9.57 o
 -12   6   8       24.12        7.26     12.06 o
 -10   6   8      415.95      455.93     30.69 o
  -8   6   8      203.71      208.47     20.63 o
  -6   6   8      273.78      291.46     22.63 o
  -4   6   8      227.75      197.08     17.93 o
  -2   6   8      109.98      151.36     17.04 o
   0   6   8     1519.92     1487.49     43.99 o
   2   6   8      759.00      709.12     26.33 o
   4   6   8        4.10       -1.39      8.99 o
   6   6   8      316.12      300.30     23.12 o
   8   6   8        0.40       -4.36      8.15 o
  10   6   8       97.85       43.08     15.98 o
  12   6   8      638.62      591.88     53.26 o
  14   6   8      174.53      151.84     32.62 o
  16   6   8      113.22       79.24     25.00 o
  18   6   8      106.96       72.69     24.79 o
 -19   7   8       32.27       55.37     25.72 o
 -17   7   8       19.73       13.10     12.88 o
 -15   7   8       14.09       17.37     17.88 o
 -13   7   8       30.85       15.96     20.50 o
 -11   7   8      219.48      176.41     21.04 o
  -9   7   8      218.22      233.90     23.45 o
  -7   7   8      100.64      106.74     17.22 o
  -5   7   8       44.14       24.37      9.63 o
  -3   7   8      923.58      985.66     41.82 o
  -1   7   8      469.05      481.86     29.41 o
   1   7   8      568.73      614.33     29.53 o
   3   7   8        4.98        4.33      5.66 o
   5   7   8      207.91      221.23     20.53 o
   7   7   8       76.69       55.02     12.00 o
   9   7   8      138.45       96.12     14.86 o
  11   7   8        0.00      -11.85     13.74 o
  13   7   8      352.78      398.62     46.91 o
  15   7   8        0.08       33.73     20.85 o
  17   7   8       17.59      -23.21     23.21 o
 -18   8   8       41.54       76.99     27.21 o
 -16   8   8        4.04       22.71     11.64 o
 -14   8   8       14.51       27.73     27.16 o
 -12   8   8       31.66       50.71     14.66 o
 -10   8   8       55.60       61.27     14.13 o
  -8   8   8      564.64      573.75     36.24 o
  -6   8   8      310.68      316.48     26.47 o
  -4   8   8       23.06       10.16      8.83 o
  -2   8   8      185.67      173.19     19.55 o
   0   8   8       55.17       59.18     16.74 o
   2   8   8       10.10       15.15      8.77 o
   4   8   8        0.49       18.85     10.28 o
   6   8   8        0.05       -3.40      7.63 o
   8   8   8       77.02       77.78     14.91 o
  10   8   8       24.53       36.34     13.03 o
  12   8   8        0.70        1.96      9.97 o
  14   8   8        3.09        4.96     10.31 o
 -15   9   8        0.75        0.78     14.79 o
 -13   9   8       77.38      115.91     26.54 o
 -11   9   8        0.00       38.06     14.65 o
  -9   9   8        6.64        0.44     12.07 o
  -7   9   8       69.59      103.04     19.14 o
  -5   9   8      155.61      146.10     19.48 o
  -3   9   8       14.58        6.99      8.22 o
  -1   9   8       28.46       31.15     16.41 o
   1   9   8      582.73      620.56     34.04 o
   3   9   8        1.07       -6.91     10.59 o
   5   9   8      130.67       96.77     24.51 o
   7   9   8       18.12        2.04     14.67 o
   9   9   8        1.37      -17.91     17.91 o
  11   9   8        1.64       14.00     13.81 o
  -8  10   8       10.51      -24.42     24.42 o
  -6  10   8        0.30       -7.66     15.61 o
  -4  10   8       53.51       35.42     14.86 o
  -2  10   8       68.39       62.44     20.06 o
   0  10   8       76.02       91.07     18.42 o
   2  10   8       22.33       38.99     13.53 o
   4  10   8       26.17       20.16     16.63 o
   6  10   8        3.61       12.24     14.52 o
 -23   1   9       66.51       57.97     25.91 o
 -21   1   9       91.14       82.28     18.47 o
 -19   1   9      651.08      675.13     42.08 o
 -17   1   9       21.67       31.57     13.21 o
 -15   1   9      694.06      691.76     45.06 o
 -13   1   9       21.15       39.39     11.11 o
 -11   1   9      842.39      918.16     36.17 o
  -9   1   9        4.24       51.44     14.73 o
  -7   1   9     8606.24     8641.09     72.37 o
  -5   1   9     2323.01     2348.20     25.89 o
  -3   1   9    12406.20    12984.62     51.11 o
  -1   1   9      370.96      408.56     11.41 o
   1   1   9     1987.78     2063.29     21.00 o
   3   1   9        3.03        6.18      1.88 o
   5   1   9     5886.21     5855.62     43.80 o
   7   1   9     1772.62     1800.01     26.20 o
   9   1   9      439.91      466.66     24.71 o
  11   1   9       65.76       94.79     18.41 o
  13   1   9       46.89       58.78     15.54 o
  15   1   9       82.75       93.41     23.14 o
  17   1   9       10.78       38.01     21.09 o
  19   1   9       57.82       89.81     25.27 o
  21   1   9        0.29        0.44     16.28 o
 -22   2   9      119.43      136.50     32.80 o
 -20   2   9      352.77      291.10     42.85 o
 -18   2   9     1117.60     1058.99     72.49 o
 -16   2   9      426.78      460.92     46.95 o
 -14   2   9      200.81      158.17     25.83 o
 -12   2   9     2254.55     2094.74     80.53 o
 -10   2   9      251.77      268.52     27.60 o
  -8   2   9      344.70      300.07     19.29 o
  -6   2   9      507.25      579.37     16.12 o
  -4   2   9      530.21      493.10     13.21 o
  -2   2   9        0.83        5.08      2.17 o
   0   2   9      196.00      205.15      7.44 o
   2   2   9      334.64      312.95     10.20 o
   4   2   9       19.13       31.28      4.64 o
   6   2   9     2051.54     2209.78     36.64 o
   8   2   9      254.42      267.14     18.20 o
  10   2   9      274.11      270.09     20.22 o
  12   2   9       11.75       15.73     12.68 o
  14   2   9       15.23       41.08     19.94 o
  16   2   9       13.06       38.77     18.91 o
  18   2   9        6.69       -6.21     17.06 o
  20   2   9       16.24       31.73     19.79 o
  22   2   9       15.82        4.02     14.50 o
 -21   3   9       11.75       16.78     19.46 o
 -19   3   9        7.92       21.67     19.66 o
 -17   3   9      143.31      268.66     39.30 o
 -15   3   9      223.70      191.22     31.73 o
 -13   3   9     1167.91     1140.86     65.17 o
 -11   3   9      850.46      831.20     49.95 o
  -9   3   9       85.00       68.58     10.36 o
  -7   3   9      246.94      365.42     39.60 o
  -5   3   9      712.59      663.44     19.34 o
  -3   3   9     1303.49     1235.88     23.91 o
  -1   3   9        0.01        1.61      2.00 o
   1   3   9     1152.18     1048.83     20.58 o
   3   3   9       21.06       22.59      3.70 o
   5   3   9     1698.18     1764.93     32.14 o
   7   3   9      961.93      942.94     28.07 o
   9   3   9       75.31       66.10     14.35 o
  11   3   9      106.94       88.39     12.31 o
  13   3   9      611.70      657.51     52.58 o
  15   3   9        4.88        0.25     13.52 o
  17   3   9       47.80       43.58     17.96 o
  19   3   9        0.08       10.70     17.16 o
  21   3   9        4.67      -17.97     19.41 o
 -22   4   9      152.23      209.05     43.92 o
 -20   4   9       25.84       52.83     24.72 o
 -18   4   9      240.87      308.04     42.23 o
 -16   4   9       55.98       52.92     19.11 o
 -14   4   9        8.82      -10.17     16.05 o
 -12   4   9      651.96      478.69     29.32 o
 -10   4   9       43.76       33.82     11.07 o
  -8   4   9      366.39      388.45     23.65 o
  -6   4   9      109.97      126.10      9.07 o
  -4   4   9      266.76      215.81      9.98 o
  -2   4   9     3941.21     4079.50     54.30 o
   0   4   9      205.28      199.19     16.12 o
   2   4   9      216.92      222.46     10.10 o
   4   4   9       29.36       22.57      3.76 o
   6   4   9      515.26      532.23     21.03 o
   8   4   9       78.83       85.45     20.51 o
  10   4   9      464.05      453.08     27.01 o
  12   4   9       85.96       77.01     12.49 o
  14   4   9      273.01      284.18     24.50 o
  16   4   9        1.76       -1.33     18.08 o
  18   4   9       55.01       42.30     13.92 o
  20   4   9       19.03       66.28     24.83 o
 -21   5   9       36.00       95.61     33.96 o
 -19   5   9        3.28       33.47     19.38 o
 -17   5   9      190.80      245.76     37.75 o
 -15   5   9        3.19       12.38     10.65 o
 -13   5   9      163.73      111.72     16.40 o
 -11   5   9       70.26       56.65     18.70 o
  -9   5   9      928.88      907.98     39.53 o
  -7   5   9      571.28      584.21     18.91 o
  -5   5   9      432.33      363.74     15.09 o
  -3   5   9      422.36      471.22     25.41 o
  -1   5   9      241.27      223.93     14.07 o
   1   5   9      301.31      244.83     19.00 o
   3   5   9       35.64       53.13      8.16 o
   5   5   9       13.74       10.65      5.11 o
   7   5   9       10.15        0.58      6.27 o
   9   5   9      493.63      466.76     30.93 o
  11   5   9       47.43       45.08      9.71 o
  13   5   9       86.63       86.54     14.63 o
  15   5   9       16.60      -20.96     20.96 o
  17   5   9       18.76       25.76     17.19 o
  19   5   9        1.36       46.15     24.14 o
 -20   6   9       45.23       49.93     21.61 o
 -18   6   9       11.34        5.15     14.29 o
 -16   6   9       27.53       27.07     12.02 o
 -14   6   9        7.73       -4.38      8.01 o
 -12   6   9      525.92      540.46     34.90 o
 -10   6   9      124.35       91.89     15.66 o
  -8   6   9       10.29        7.02      7.89 o
  -6   6   9       87.71       69.58     13.22 o
  -4   6   9      956.72      914.76     38.86 o
  -2   6   9      982.22     1029.72     40.17 o
   0   6   9        4.06       13.35     11.47 o
   2   6   9        8.14       13.28      6.18 o
   4   6   9      451.62      540.69     24.68 o
   6   6   9      955.92      897.07     39.40 o
   8   6   9       88.89       82.77     34.20 o
  10   6   9        1.66        8.06      8.84 o
  12   6   9      187.45      164.07     31.00 o
  14   6   9      223.19      187.70     33.43 o
  16   6   9       33.09       25.27     16.73 o
  18   6   9       22.83        1.14     17.64 o
 -17   7   9       57.08       79.69     18.89 o
 -15   7   9       17.75       25.03     20.12 o
 -13   7   9       25.49       45.77     13.17 o
 -11   7   9       12.84       20.96     10.13 o
  -9   7   9      268.12      276.85     25.86 o
  -7   7   9        3.85       -9.24      9.24 o
  -5   7   9       77.32       80.84     15.24 o
  -3   7   9      442.54      432.58     33.46 o
  -1   7   9        3.80       -2.03     11.99 o
   1   7   9      153.86      186.10     15.21 o
   3   7   9        3.04        1.87      7.07 o
   5   7   9       31.93       29.55     12.74 o
   7   7   9        4.56       -7.77      8.55 o
   9   7   9        2.57       -5.26     12.78 o
  11   7   9       44.53       49.69     13.84 o
  13   7   9       85.94       91.69     18.13 o
  15   7   9       23.02        9.61     10.19 o
 -16   8   9        0.46       10.22     12.01 o
 -14   8   9       15.75       16.08     12.11 o
 -12   8   9       58.18       85.21     23.41 o
 -10   8   9       61.23       44.00     12.53 o
  -8   8   9      115.46      160.70     21.05 o
  -6   8   9      512.87      532.49     35.88 o
  -4   8   9       57.89       40.20     12.18 o
  -2   8   9        3.60       -0.17     11.78 o
   0   8   9      352.66      302.84     25.96 o
   2   8   9       26.38       46.58     17.37 o
   4   8   9      410.64      429.70     39.21 o
   6   8   9       31.57       32.76     23.40 o
   8   8   9       36.68       28.18      9.86 o
  10   8   9        0.15        0.65      8.10 o
  12   8   9        9.99       12.04      9.24 o
  14   8   9        1.60       -3.52      9.62 o
 -15   9   9        4.41        2.34     13.18 o
 -13   9   9        5.76        4.29     12.44 o
 -11   9   9       40.91       28.10     34.44 o
  -9   9   9       98.95       91.87     17.96 o
  -7   9   9      165.45      185.40     22.20 o
  -5   9   9        0.05       -4.94      7.88 o
  -3   9   9      416.01      425.79     31.79 o
  -1   9   9      211.42      231.10     27.40 o
   1   9   9       37.72       61.18     11.62 o
   3   9   9        4.13      -13.99     13.99 o
   5   9   9       11.97       24.07     13.82 o
   7   9   9        1.37       -6.53     11.77 o
   9   9   9       15.21        1.42     13.62 o
  11   9   9       12.92       16.99     13.84 o
  -8  10   9       35.97       21.36     14.27 o
  -6  10   9       11.98       -3.42     15.49 o
  -4  10   9        0.07        6.02     12.13 o
  -2  10   9        6.32      -11.93     11.93 o
   0  10   9      227.77      237.20     27.69 o
   2  10   9       51.43       51.83     16.32 o
   4  10   9       66.36       66.53     23.38 o
   6  10   9       12.11       -5.67     11.63 o
 -22   0  10        0.13      -10.44     17.23 o
 -20   0  10        0.80        8.64     17.25 o
 -18   0  10     1064.67     1048.55     71.19 o
 -16   0  10     1752.52     1692.66     84.71 o
 -14   0  10     2108.25     2339.09     91.45 o
 -12   0  10      212.15      313.66     32.13 o
 -10   0  10     1267.99     1322.22     57.71 o
  -8   0  10       46.26       67.04      9.37 o
  -6   0  10    13667.28    13753.36    107.18 o
  -4   0  10     1172.02     1349.64     62.10 o
  -2   0  10       75.17       61.12      6.66 o
   0   0  10     1466.06     1358.92     37.23 o
   2   0  10      129.71      114.13     11.77 o
   4   0  10       12.00       11.34      2.65 o
   6   0  10      294.01      284.09     12.01 o
   8   0  10      979.79     1045.69     34.99 o
  10   0  10     1317.67     1336.66     66.37 o
  12   0  10      483.50      530.22     39.92 o
  14   0  10      373.47      420.56     38.92 o
  16   0  10        3.24       -5.43     14.03 o
  18   0  10        6.05       15.42     14.29 o
  20   0  10        1.15      -20.04     20.04 o
 -23   1  10       27.36       48.72     19.68 o
 -21   1  10        0.05      -10.64     18.32 o
 -19   1  10       52.62       47.96     14.73 o
 -17   1  10      119.89      119.27     18.68 o
 -15   1  10      253.69      217.16     21.88 o
 -13   1  10     2601.21     2565.89     78.67 o
 -11   1  10     3784.23     3648.53     70.67 o
  -9   1  10        0.66       -1.37      6.98 o
  -7   1  10       39.70       42.81      5.42 o
  -5   1  10      119.91      145.10      7.22 o
  -3   1  10     1878.08     1996.14     20.18 o
  -1   1  10     7512.77     8070.69     45.70 o
   1   1  10     6127.25     6014.44     39.26 o
   3   1  10       77.70       92.07      5.00 o
   5   1  10      133.03      128.39      6.34 o
   7   1  10      194.47      214.84      9.35 o
   9   1  10       17.62       20.14      7.16 o
  11   1  10       26.13       38.42     10.36 o
  13   1  10       11.11       32.24     15.29 o
  15   1  10       63.70       71.42     20.08 o
  17   1  10       11.37       31.06     18.75 o
  19   1  10        4.05        1.47     13.60 o
  21   1  10       26.14        8.59     19.92 o
 -22   2  10       43.92       71.76     28.87 o
 -20   2  10       46.03       96.45     29.74 o
 -18   2  10       58.91       96.96     25.72 o
 -16   2  10     1104.69     1109.48     70.19 o
 -14   2  10       62.75       46.53     18.36 o
 -12   2  10      359.73      356.47     34.65 o
 -10   2  10        3.54        4.40      7.52 o
  -8   2  10      343.18      425.56     22.80 o
  -6   2  10      138.49      133.98      8.13 o
  -4   2  10     2149.26     2262.46     25.74 o
  -2   2  10       19.92       29.67      3.37 o
   0   2  10      689.06      638.51     13.05 o
   2   2  10       96.46       93.16      5.05 o
   4   2  10      836.86      868.54     17.63 o
   6   2  10     1162.25     1213.75     25.55 o
   8   2  10     2241.23     2168.60     54.17 o
  10   2  10       80.83       69.60     11.34 o
  12   2  10        0.01       11.36      7.97 o
  14   2  10       13.04        8.37     20.65 o
  16   2  10      268.88      299.00     36.91 o
  18   2  10       24.90       35.85     17.92 o
  20   2  10        8.44       27.19     14.42 o
 -21   3  10      197.66      192.39     37.89 o
 -19   3  10      294.58      301.78     42.09 o
 -17   3  10      313.96      301.48     39.52 o
 -15   3  10      256.58      261.25     35.73 o
 -13   3  10      139.65      124.89     22.82 o
 -11   3  10       20.32       24.79      9.28 o
  -9   3  10      271.50      285.91     20.83 o
  -7   3  10      134.83      185.78     11.96 o
  -5   3  10      365.98      376.54     14.92 o
  -3   3  10      260.88      266.21     11.67 o
  -1   3  10      310.92      330.99      9.72 o
   1   3  10       51.23       47.61      5.05 o
   3   3  10       10.00        8.61      2.90 o
   5   3  10        0.49        4.39      4.39 o
   7   3  10       37.07       51.28      7.91 o
   9   3  10      339.71      347.04     19.25 o
  11   3  10      369.39      377.75     27.23 o
  13   3  10       65.80       87.03     25.22 o
  15   3  10       80.79       92.03     16.02 o
  17   3  10       17.30       29.17     30.70 o
  19   3  10       10.67       -2.12     12.30 o
  21   3  10       19.31       44.11     27.47 o
 -20   4  10      108.35      162.58     34.32 o
 -18   4  10      111.82      131.38     29.62 o
 -16   4  10        4.68        0.32     15.74 o
 -14   4  10       54.56       39.87     12.48 o
 -12   4  10      334.96      304.38     24.50 o
 -10   4  10      241.80      238.53     21.18 o
  -8   4  10       11.73       11.54      7.27 o
  -6   4  10        0.14        0.69      3.51 o
  -4   4  10     1079.67     1078.43     23.93 o
  -2   4  10     1502.45     1529.85     34.18 o
   0   4  10      526.64      528.25     20.10 o
   2   4  10      651.69      662.32     19.75 o
   4   4  10      260.84      245.90     13.12 o
   6   4  10      519.55      547.69     22.48 o
   8   4  10       32.26       42.34      8.31 o
  10   4  10      500.42      471.38     28.42 o
  12   4  10       14.93        6.12      7.58 o
  14   4  10       57.92       60.92     13.89 o
  16   4  10        8.99       10.93     10.35 o
  18   4  10        3.45       -2.15      8.90 o
  20   4  10        3.04       77.02     28.25 o
 -19   5  10        0.00       -3.67     12.38 o
 -17   5  10        0.12      -10.50     11.35 o
 -15   5  10        8.81       11.90     26.16 o
 -13   5  10      178.39      165.72     18.98 o
 -11   5  10        9.17        7.18      7.34 o
  -9   5  10      967.57      921.63     40.31 o
  -7   5  10      137.56      154.59      9.88 o
  -5   5  10      377.86      348.97     10.42 o
  -3   5  10      276.41      272.67     20.19 o
  -1   5  10        3.36       10.31      5.50 o
   1   5  10        0.02        7.42      5.39 o
   3   5  10        2.63        7.28      5.47 o
   5   5  10      203.17      163.71     12.95 o
   7   5  10       79.30       80.86      9.61 o
   9   5  10      527.14      531.69     24.46 o
  11   5  10       39.18       66.31     10.52 o
  13   5  10       97.76       80.81     13.71 o
  15   5  10      278.56      232.28     35.14 o
  17   5  10        0.86       -1.40     13.82 o
  19   5  10       39.18       11.54     16.11 o
 -18   6  10       13.54        0.78     13.07 o
 -16   6  10       11.37       -4.93     18.23 o
 -14   6  10        3.79       16.19     18.01 o
 -12   6  10       30.00       11.85      9.31 o
 -10   6  10        9.66        2.90     13.35 o
  -8   6  10      148.07      155.85     25.02 o
  -6   6  10     2714.47     2683.40     69.27 o
  -4   6  10     1271.62     1255.40     45.90 o
  -2   6  10      513.42      473.18     44.06 o
   0   6  10       99.53      100.95     10.77 o
   2   6  10      252.25      239.89     16.86 o
   4   6  10        3.66       -6.24      6.24 o
   6   6  10       99.97       84.42     14.40 o
   8   6  10       30.76       16.17      7.58 o
  10   6  10        3.16        1.55      8.51 o
  12   6  10      212.41      228.23     24.60 o
  14   6  10      154.37      152.15     21.05 o
  16   6  10       28.03       -6.30     20.45 o
  18   6  10        0.56        2.58     16.45 o
 -17   7  10        2.70        9.30     10.46 o
 -15   7  10      242.64      290.52     38.31 o
 -13   7  10       25.97       22.19     11.05 o
 -11   7  10      295.43      325.72     27.87 o
  -9   7  10      463.43      500.93     33.84 o
  -7   7  10      122.85      132.71     17.18 o
  -5   7  10      344.93      344.17     26.65 o
  -3   7  10      290.68      258.76     25.92 o
  -1   7  10      536.37      536.95     31.85 o
   1   7  10      398.38      397.07     21.86 o
   3   7  10      138.35      176.20     15.16 o
   5   7  10       26.27       35.03      9.55 o
   7   7  10       78.99       73.82     14.50 o
   9   7  10       97.38       83.56     15.39 o
  11   7  10        1.92        0.29      8.42 o
  13   7  10       11.38       49.32     24.70 o
  15   7  10        0.59       -2.82     20.18 o
 -16   8  10       24.67       21.62     14.74 o
 -14   8  10       13.04       10.28      9.51 o
 -12   8  10        0.33       -6.39      9.18 o
 -10   8  10        2.16       13.86      9.38 o
  -8   8  10      278.93      248.47     27.73 o
  -6   8  10      254.69      261.94     29.72 o
  -4   8  10        3.17      -11.79     14.87 o
  -2   8  10       61.46       58.16     11.75 o
   0   8  10       64.94       83.06     14.97 o
   2   8  10       12.29       10.75     10.33 o
   4   8  10       46.50       31.50     11.28 o
   6   8  10        0.00       13.32     15.77 o
   8   8  10       12.79       -1.77      8.51 o
  10   8  10       15.04        7.89      9.73 o
  12   8  10        0.30       10.22      8.29 o
  14   8  10        4.85       31.69     13.74 o
 -15   9  10        0.23      -18.81     18.81 o
 -13   9  10        4.67        9.65     14.85 o
 -11   9  10        8.66       33.73     14.42 o
  -9   9  10       31.14       24.86     12.58 o
  -7   9  10       25.48       16.37     16.89 o
  -5   9  10       57.70       33.15     17.74 o
  -3   9  10        4.24        4.31      9.24 o
  -1   9  10       88.46       79.19     18.20 o
   1   9  10       91.58       92.63     13.96 o
   3   9  10       15.03       12.58      8.62 o
   5   9  10       42.54       68.80     20.09 o
   7   9  10        3.38        2.57     13.49 o
   9   9  10        0.11      -22.75     22.75 o
  11   9  10       84.49      134.05     33.71 o
  -8  10  10        3.17      -22.52     22.52 o
  -6  10  10       12.77       10.39     14.68 o
  -4  10  10       16.89       -4.54     13.38 o
  -2  10  10       11.21      -14.84     14.84 o
   0  10  10        0.63       21.52     12.20 o
   2  10  10        2.64       -0.28     18.90 o
   4  10  10       11.14       36.87     18.03 o
 -23   1  11      107.96      158.55     35.57 o
 -21   1  11       29.29      -12.40     21.02 o
 -19   1  11       53.50      122.42     29.04 o
 -17   1  11      451.73      454.04     33.15 o
 -15   1  11     3577.44     3327.57     80.23 o
 -13   1  11      532.82      571.32     45.09 o
 -11   1  11       64.08       81.05     18.66 o
  -9   1  11      678.26      713.20     24.49 o
  -7   1  11     1179.91     1090.26     23.19 o
  -5   1  11      714.28      657.74     14.22 o
  -3   1  11      174.10      174.71      6.15 o
  -1   1  11      369.88      372.12     11.25 o
   1   1  11     4078.24     4007.50     73.39 o
   3   1  11        3.11       -0.58      2.00 o
   5   1  11       15.81       17.15      3.64 o
   7   1  11     1453.85     1409.11     33.06 o
   9   1  11       31.24       47.83      9.87 o
  11   1  11     1346.50     1340.47     39.76 o
  13   1  11       40.21       43.95     19.87 o
  15   1  11       52.47       68.14     22.34 o
  17   1  11       29.14       29.23     16.05 o
  19   1  11        7.43       20.77     17.09 o
 -22   2  11       41.52       59.97     21.14 o
 -20   2  11      123.54      191.73     35.66 o
 -18   2  11      140.73      167.82     30.81 o
 -16   2  11        8.56       27.99     17.48 o
 -14   2  11       46.74       45.72     18.12 o
 -12   2  11      910.79      935.67     40.02 o
 -10   2  11      696.44      707.43     32.10 o
  -8   2  11     1943.43     1929.97     38.73 o
  -6   2  11      226.83      212.91      9.99 o
  -4   2  11      737.07      673.93     16.52 o
  -2   2  11      288.42      299.16     10.80 o
   0   2  11      717.59      780.32     13.02 o
   2   2  11      279.63      308.93      9.80 o
   4   2  11       28.33       22.30      3.78 o
   6   2  11       56.36       61.23      7.59 o
   8   2  11      286.12      312.56     17.94 o
  10   2  11      319.76      314.68     23.47 o
  12   2  11        4.14       -3.79      9.81 o
  14   2  11       96.70       89.72     15.34 o
  16   2  11        5.23       14.55     14.02 o
  18   2  11       29.10       -0.20     18.63 o
  20   2  11        8.96       23.48     15.34 o
 -21   3  11      283.85      268.51     42.44 o
 -19   3  11      593.77      626.98     59.30 o
 -17   3  11      233.21      220.01     35.65 o
 -15   3  11      104.84      125.46     27.17 o
 -13   3  11     2718.75     2658.10    132.17 o
 -11   3  11      239.91      228.87     20.12 o
  -9   3  11       68.59       83.60     11.81 o
  -7   3  11       24.81       20.69      6.03 o
  -5   3  11      383.82      389.70     15.75 o
  -3   3  11       13.12       12.96      3.93 o
  -1   3  11      632.36      558.23     13.31 o
   1   3  11      587.76      657.06     15.04 o
   3   3  11       17.27       17.67      4.76 o
   5   3  11      364.86      407.04     14.08 o
   7   3  11        0.01        2.49      5.65 o
   9   3  11       86.90       60.72      8.38 o
  11   3  11      176.73      146.89     17.77 o
  13   3  11       15.53        5.21      8.35 o
  15   3  11      213.69      202.75     27.21 o
  17   3  11      348.05      359.47     31.10 o
  19   3  11       56.64       67.21     16.36 o
 -20   4  11       83.25      144.78     34.42 o
 -18   4  11      112.79      182.78     33.01 o
 -16   4  11      102.73       97.27     17.27 o
 -14   4  11      466.28      441.14     36.71 o
 -12   4  11     1276.80     1233.33     48.85 o
 -10   4  11     1260.79     1234.98     45.70 o
  -8   4  11       59.75       48.56      8.87 o
  -6   4  11     2804.95     2826.41     48.01 o
  -4   4  11        6.93       -2.21      2.95 o
  -2   4  11      104.58      108.33     10.10 o
   0   4  11        1.70        5.10      5.26 o
   2   4  11      259.00      256.16     11.61 o
   4   4  11      975.28      979.99     21.39 o
   6   4  11        7.28       18.88      7.50 o
   8   4  11      862.50      946.52     34.55 o
  10   4  11       24.57       19.15     12.10 o
  12   4  11      409.76      434.84     24.53 o
  14   4  11       93.56       94.30     13.30 o
  16   4  11        0.18       22.59     11.24 o
  18   4  11       86.21       96.15     26.27 o
 -19   5  11       20.99       14.50     11.50 o
 -17   5  11        0.73        8.97     11.31 o
 -15   5  11        7.03        1.75     32.35 o
 -13   5  11       88.55       91.73     42.17 o
 -11   5  11       49.51       59.75     13.49 o
  -9   5  11       60.86       71.06     14.22 o
  -7   5  11       46.44       36.04     10.50 o
  -5   5  11      131.25      135.36     14.66 o
  -3   5  11       61.20       62.86     11.55 o
  -1   5  11      605.73      564.86     23.04 o
   1   5  11       86.45       66.13      9.33 o
   3   5  11      201.75      184.26     14.69 o
   5   5  11        1.41       -4.76      5.34 o
   7   5  11      247.85      264.09     16.59 o
   9   5  11        5.62       11.60      8.27 o
  11   5  11       29.01       54.02     13.35 o
  13   5  11       76.59       61.12     14.24 o
  15   5  11        0.90        2.75     10.35 o
  17   5  11       39.13        3.97     14.70 o
 -18   6  11        1.45      -14.51     14.51 o
 -16   6  11      132.53      125.72     49.60 o
 -14   6  11       29.03       35.89     17.33 o
 -12   6  11        8.91        6.98      8.09 o
 -10   6  11     1060.38     1085.91     47.35 o
  -8   6  11      172.29      170.70     19.05 o
  -6   6  11     1101.26     1210.45     46.74 o
  -4   6  11      544.61      575.61     32.34 o
  -2   6  11        6.34       -8.30      8.30 o
   0   6  11       40.55       30.75      6.99 o
   2   6  11      566.11      621.95     27.03 o
   4   6  11      137.87      114.22     15.03 o
   6   6  11      119.76      116.81     16.69 o
   8   6  11      176.11      186.64     20.66 o
  10   6  11       24.23       24.03      9.16 o
  12   6  11        0.45        6.12     11.80 o
  14   6  11      253.82      279.11     28.84 o
  16   6  11        6.19       -8.08     17.33 o
  18   6  11       45.09       15.99     19.01 o
 -17   7  11        0.58        0.26     11.67 o
 -15   7  11       66.20       65.67     16.52 o
 -13   7  11        0.88        5.16     14.87 o
 -11   7  11      103.44       94.98     17.19 o
  -9   7  11      148.26      176.48     22.01 o
  -7   7  11      120.71       92.90     15.63 o
  -5   7  11      489.88      539.74     33.39 o
  -3   7  11      254.90      240.08     22.10 o
  -1   7  11      191.41      218.47     21.03 o
   1   7  11       31.69       36.29      6.53 o
   3   7  11       93.06       86.15     15.54 o
   5   7  11        1.45        6.38      6.54 o
   7   7  11      108.07       97.17     15.81 o
   9   7  11        0.88        7.24     18.37 o
  11   7  11        1.11       11.79     10.18 o
  13   7  11       10.31       -8.88     10.52 o
  15   7  11       37.87       36.62     17.20 o
 -16   8  11       19.06       29.09     18.11 o
 -14   8  11        0.65       -1.16     10.27 o
 -12   8  11       33.09       30.20     17.55 o
 -10   8  11      128.26      121.72     18.92 o
  -8   8  11      118.47      152.46     21.04 o
  -6   8  11        4.89        8.23     10.92 o
  -4   8  11        3.61       -0.64      8.02 o
  -2   8  11        0.87        7.98     13.80 o
   0   8  11       18.16        9.75      6.87 o
   2   8  11       77.74      111.09     17.49 o
   4   8  11       61.60       64.43     15.26 o
   6   8  11       67.71       69.60     16.58 o
   8   8  11       20.63       11.78     11.72 o
  10   8  11        4.50       16.18     27.21 o
  12   8  11        3.58       14.53     14.53 o
  14   8  11       63.09      105.07     28.30 o
 -13   9  11       97.36      118.58     28.80 o
 -11   9  11       32.16       56.57     16.30 o
  -9   9  11       13.25       27.02     12.07 o
  -7   9  11        0.07      -12.61     12.61 o
  -5   9  11       12.21        6.57      9.83 o
  -3   9  11       38.88       42.61     11.88 o
  -1   9  11        0.24        6.49      9.88 o
   1   9  11        1.66        8.83      7.38 o
   3   9  11       31.72       33.03     12.02 o
   5   9  11        0.52       12.70     15.64 o
   7   9  11       17.22       -1.99     15.29 o
   9   9  11        0.02      -15.72     15.72 o
  -8  10  11        4.67        2.43      9.63 o
  -6  10  11        3.93        2.35     32.17 o
  -4  10  11        0.04      -11.29     11.29 o
  -2  10  11       16.83        9.92     11.31 o
   0  10  11        6.11        7.07      7.74 o
   2  10  11       60.82       81.12     13.89 o
   4  10  11       65.59       66.79     22.61 o
 -22   0  12        0.69        2.71     15.45 o
 -20   0  12       14.27       -5.16     18.45 o
 -18   0  12       98.17      113.11     25.54 o
 -16   0  12      499.53      451.41     45.20 o
 -14   0  12        8.35        5.35     11.72 o
 -12   0  12      239.05      286.84     31.58 o
 -10   0  12      317.09      229.90     18.56 o
  -8   0  12     5202.77     4724.69     72.91 o
  -6   0  12     1158.52     1259.92     33.04 o
  -4   0  12     1998.26     1924.06     34.24 o
  -2   0  12        3.26        0.63      8.15 o
   0   0  12        0.20       -6.98      6.98 o
   2   0  12     5309.14     5421.64     83.50 o
   4   0  12      167.53      239.10     18.55 o
   6   0  12       18.56       27.25      4.91 o
   8   0  12        4.00        2.19      6.25 o
  10   0  12      759.00      756.73     33.77 o
  12   0  12      280.71      329.27     24.88 o
  14   0  12        0.01        0.60      9.27 o
  16   0  12        1.15      -11.25     11.25 o
  18   0  12        0.34        7.06     14.94 o
 -23   1  12       77.68      110.04     32.65 o
 -21   1  12        8.74      -22.64     22.64 o
 -19   1  12      183.63      212.24     34.78 o
 -17   1  12      410.57      367.05     42.80 o
 -15   1  12      468.29      496.04     45.64 o
 -13   1  12     1541.39     1598.22     73.20 o
 -11   1  12     1234.41     1287.68     44.92 o
  -9   1  12       72.59      121.68     11.15 o
  -7   1  12       24.03       36.37      4.80 o
  -5   1  12       23.34       48.36      4.59 o
  -3   1  12       18.18        9.17      2.69 o
  -1   1  12       57.98       61.45      3.75 o
   1   1  12       39.54       55.21      8.91 o
   3   1  12       68.47       62.49      4.94 o
   5   1  12      242.28      245.14      9.57 o
   7   1  12        0.01        6.82      3.61 o
   9   1  12      107.89       99.16     10.87 o
  11   1  12       68.32       96.77     11.73 o
  13   1  12        0.05       -4.35      7.98 o
  15   1  12        0.04      -11.22     11.22 o
  17   1  12        0.80       -0.60     11.47 o
  19   1  12        9.99      -20.80     20.80 o
 -22   2  12       33.82       41.54     24.12 o
 -20   2  12      110.51      130.07     31.01 o
 -18   2  12      330.94      337.96     43.35 o
 -16   2  12      620.31      711.89     56.26 o
 -14   2  12       97.11       75.59     19.30 o
 -12   2  12      460.79      459.37     27.98 o
 -10   2  12      141.34      130.12     12.02 o
  -8   2  12      110.74      100.34     14.07 o
  -6   2  12      127.37      139.84      8.55 o
  -4   2  12      148.61      178.42      8.83 o
  -2   2  12      109.38      115.41      7.22 o
   0   2  12      113.16      103.87      5.19 o
   2   2  12       63.99       59.40      3.61 o
   4   2  12       75.13       85.27      6.09 o
   6   2  12       21.77       14.21      3.88 o
   8   2  12      442.99      471.76     22.03 o
  10   2  12        8.03       17.20      6.94 o
  12   2  12       27.28       26.38      8.47 o
  14   2  12       30.76       19.89      7.77 o
  16   2  12       85.77       60.06     11.72 o
  18   2  12       77.96       86.31     17.33 o
  20   2  12        0.34        9.91     18.40 o
 -21   3  12        9.79       14.43     21.06 o
 -19   3  12        5.43       23.18     22.84 o
 -17   3  12      143.75      160.69     31.68 o
 -15   3  12      134.21      114.72     18.69 o
 -13   3  12      346.20      339.73     26.82 o
 -11   3  12      129.10      113.79     14.83 o
  -9   3  12     1166.85     1168.56     32.13 o
  -7   3  12      632.12      638.10     21.93 o
  -5   3  12       79.48       78.28      8.15 o
  -3   3  12      713.66      720.36     20.45 o
  -1   3  12       89.78       91.38      5.85 o
   1   3  12      268.12      280.84     10.09 o
   3   3  12        0.18        1.38      4.58 o
   5   3  12      584.67      605.28     20.77 o
   7   3  12      721.99      708.62     26.77 o
   9   3  12      245.77      280.17     18.16 o
  11   3  12      233.25      227.62     17.60 o
  13   3  12        5.20        5.11      8.43 o
  15   3  12       23.77       36.00     11.39 o
  17   3  12       57.76       64.33     16.03 o
  19   3  12        7.06      -21.22     21.22 o
 -20   4  12      157.40      179.16     36.54 o
 -18   4  12       12.86       65.26     17.03 o
 -16   4  12      277.44      283.63     27.50 o
 -14   4  12       34.34       30.15     12.48 o
 -12   4  12      116.34      108.60     22.38 o
 -10   4  12      262.37      250.16     25.83 o
  -8   4  12       15.57       22.36      6.09 o
  -6   4  12      321.23      329.34     17.62 o
  -4   4  12       11.03        3.83      3.46 o
  -2   4  12      666.74      701.20     19.48 o
   0   4  12      425.87      389.80     13.67 o
   2   4  12       96.45       97.41      7.77 o
   4   4  12        0.10       -2.50      4.47 o
   6   4  12      107.75      118.52     10.29 o
   8   4  12       72.43       99.86     11.23 o
  10   4  12      234.19      212.24     16.77 o
  12   4  12       62.17       74.73     10.85 o
  14   4  12       15.23        1.80      9.20 o
  16   4  12        1.00       -0.49     14.04 o
 -19   5  12        0.53       14.65     14.47 o
 -17   5  12       86.48       83.62     16.29 o
 -15   5  12       85.03       75.29     15.72 o
 -13   5  12      195.86      191.18     21.23 o
 -11   5  12        5.96       32.13     11.57 o
  -9   5  12      419.71      420.11     28.37 o
  -7   5  12      826.97      798.11     41.72 o
  -5   5  12        0.01       -8.51      8.51 o
  -3   5  12      780.07      837.57     34.76 o
  -1   5  12      888.60      922.81     34.83 o
   1   5  12     1071.01     1074.86     28.77 o
   3   5  12     1894.50     1934.63     46.02 o
   5   5  12       21.43        3.94      6.68 o
   7   5  12        0.19        6.29      6.05 o
   9   5  12       90.00       86.47     11.41 o
  11   5  12        2.07        7.94      7.40 o
  13   5  12      150.93      124.67     17.66 o
  15   5  12       87.06       67.75     17.42 o
 -18   6  12        1.41      -13.05     13.05 o
 -16   6  12       71.61       62.74     14.88 o
 -14   6  12        0.66      -11.65     11.65 o
 -12   6  12      314.95      288.74     27.08 o
 -10   6  12      328.51      312.58     34.28 o
  -8   6  12       26.42       31.22     11.51 o
  -6   6  12      470.13      492.90     31.09 o
  -4   6  12       16.10       26.77     10.69 o
  -2   6  12      280.95      288.91     22.76 o
   0   6  12      478.42      487.72     23.59 o
   2   6  12      675.92      776.48     31.00 o
   4   6  12      283.93      257.44     18.78 o
   6   6  12       22.71       30.87     10.94 o
   8   6  12        9.05       13.43      9.26 o
  10   6  12      103.17       86.87     14.48 o
  12   6  12       27.95       56.08     15.00 o
  14   6  12       15.11       -8.78     10.28 o
 -17   7  12        0.20       -2.49     20.17 o
 -15   7  12       30.19       29.96     28.31 o
 -13   7  12        0.10       -2.63      9.98 o
 -11   7  12        1.66        3.74      8.97 o
  -9   7  12      397.98      401.85     31.06 o
  -7   7  12       23.77        1.59      9.90 o
  -5   7  12        4.00       -1.68      7.25 o
  -3   7  12      754.10      776.72     39.18 o
  -1   7  12      110.14      102.48     14.76 o
   1   7  12        0.35        5.63      6.64 o
   3   7  12       40.03       25.81      7.31 o
   5   7  12      427.19      409.44     24.34 o
   7   7  12        1.04        3.45      7.88 o
   9   7  12       83.66      119.87     18.88 o
  11   7  12        3.19        8.38     13.95 o
  13   7  12       20.20       38.16     13.05 o
 -14   8  12       89.81       62.82     14.41 o
 -12   8  12       72.89       88.14     17.34 o
 -10   8  12        9.62        3.51      9.26 o
  -8   8  12        2.38        7.07      8.79 o
  -6   8  12        1.81       -9.59      9.59 o
  -4   8  12        4.46        1.36     16.04 o
  -2   8  12       58.81       70.94     15.01 o
   0   8  12       13.65        8.25      7.56 o
   2   8  12       18.55       17.84      6.12 o
   4   8  12       75.11       79.35     15.40 o
   6   8  12       70.16       99.86     16.24 o
   8   8  12        9.43        1.88      8.49 o
  10   8  12       18.74       15.72      9.84 o
  12   8  12        1.19        4.79      9.15 o
 -13   9  12       23.59       39.39     17.88 o
 -11   9  12       34.67       50.98     15.93 o
  -9   9  12       10.51        8.97      9.56 o
  -7   9  12       29.42       13.10      9.09 o
  -5   9  12       20.95       11.43      9.81 o
  -3   9  12        4.37       -4.79      8.94 o
  -1   9  12        0.89        6.02      6.60 o
   1   9  12        3.92       -7.35      8.28 o
   3   9  12        3.76        2.74     10.31 o
   5   9  12       24.77       25.36     17.80 o
   7   9  12        5.82        5.96     13.28 o
   9   9  12        8.13       12.66     13.53 o
 -10  10  12        5.01       13.84     13.49 o
  -8  10  12       18.71       14.90     32.72 o
  -6  10  12        5.61       -5.88     33.02 o
  -4  10  12        8.93       -3.94      9.81 o
  -2  10  12       15.70       19.25      8.27 o
   0  10  12        0.53       14.70      8.22 o
   2  10  12       10.52        2.51     35.44 o
   4  10  12       15.07       -2.34     11.43 o
 -23   1  13       23.81       32.11     25.17 o
 -21   1  13       57.49       66.91     25.06 o
 -19   1  13      312.81      308.27     41.06 o
 -17   1  13      164.28      167.59     29.73 o
 -15   1  13       26.37       34.72     13.56 o
 -13   1  13      408.29      336.18     25.11 o
 -11   1  13     2565.79     2621.96     51.59 o
  -9   1  13     2076.19     1870.08     40.52 o
  -7   1  13       11.02       -0.33      3.54 o
  -5   1  13     4070.83     3967.46     34.19 o
  -3   1  13      956.56     1046.58     22.86 o
  -1   1  13       14.73       26.06      6.45 o
   1   1  13        1.61        0.68      4.45 o
   3   1  13       29.36       23.47      3.32 o
   5   1  13      145.61      111.56      8.91 o
   7   1  13       53.30       41.66      7.37 o
   9   1  13       70.77       53.90      9.19 o
  11   1  13       45.76       40.21     12.74 o
  13   1  13       42.79       61.96     12.73 o
  15   1  13        1.57        0.24     10.18 o
  17   1  13      119.55      127.80     25.10 o
  19   1  13        7.43        3.72     17.30 o
 -22   2  13        1.23      -10.01     16.87 o
 -20   2  13        0.09       -3.81     16.50 o
 -18   2  13       33.58       46.06     23.02 o
 -16   2  13        0.45       -0.72      9.92 o
 -14   2  13        6.11       13.19     11.93 o
 -12   2  13      109.25       98.45     15.54 o
 -10   2  13       79.36       89.84     15.93 o
  -8   2  13       30.51       24.68      6.19 o
  -6   2  13       81.10       94.79      7.79 o
  -4   2  13      531.13      530.98     15.11 o
  -2   2  13        1.61        7.35      2.68 o
   0   2  13       34.79       28.55      4.80 o
   2   2  13      109.99      110.62      7.17 o
   4   2  13     2473.88     2530.80     39.57 o
   6   2  13     2030.19     2075.11     44.92 o
   8   2  13        2.64        2.05      7.63 o
  10   2  13       68.63       70.95     10.76 o
  12   2  13       92.97       86.11     11.95 o
  14   2  13        3.56        4.48     14.69 o
  16   2  13        1.97       -4.22     11.66 o
  18   2  13        1.51      -20.06     20.06 o
 -21   3  13        2.79       22.52     21.54 o
 -19   3  13      199.63      237.85     38.21 o
 -17   3  13       50.13       94.74     18.39 o
 -15   3  13      259.50      277.29     25.88 o
 -13   3  13       22.64       34.47     12.57 o
 -11   3  13       23.14       14.79      8.38 o
  -9   3  13       16.39        3.74      5.12 o
  -7   3  13     1890.61     1908.93     52.88 o
  -5   3  13      495.28      503.32     18.42 o
  -3   3  13      683.39      609.28     19.29 o
  -1   3  13      572.25      540.13     15.96 o
   1   3  13      507.27      443.92     14.21 o
   3   3  13       68.24       73.58      7.80 o
   5   3  13      276.40      261.08     14.12 o
   7   3  13      342.49      363.54     19.56 o
   9   3  13       12.49        7.23      6.27 o
  11   3  13      114.05      136.47     14.14 o
  13   3  13      147.97      167.69     16.77 o
  15   3  13        7.64        7.62     10.36 o
  17   3  13       35.68       27.80     15.23 o
  19   3  13        0.88      -15.55     15.55 o
 -20   4  13       17.77       25.68     15.95 o
 -18   4  13       19.60       52.54     19.37 o
 -16   4  13        2.16        7.18     10.52 o
 -14   4  13       75.74       69.49     13.47 o
 -12   4  13      207.10      190.06     15.42 o
 -10   4  13      507.89      461.27     23.86 o
  -8   4  13      104.12      124.51     11.14 o
  -6   4  13      525.52      524.76     19.97 o
  -4   4  13      406.25      412.76     16.36 o
  -2   4  13      551.25      597.29     18.83 o
   0   4  13      682.84      571.61     18.82 o
   2   4  13       19.67       21.71      6.46 o
   4   4  13       11.53        6.84      4.51 o
   6   4  13       54.91       50.62      7.30 o
   8   4  13       44.37       52.19      9.13 o
  10   4  13        1.43       -6.26      8.02 o
  12   4  13       66.22       42.60      9.42 o
  14   4  13        9.15       -0.79      9.40 o
  16   4  13       11.81       11.56      9.08 o
 -19   5  13        1.66      -10.35     10.39 o
 -17   5  13        4.73       11.60     10.03 o
 -15   5  13        7.44        2.92     11.83 o
 -13   5  13      193.22      155.33     21.58 o
 -11   5  13      293.86      212.71     21.39 o
  -9   5  13        0.29        8.86     12.29 o
  -7   5  13       26.38       22.21      8.06 o
  -5   5  13      201.26      200.70     18.49 o
  -3   5  13      962.07      954.24     38.95 o
  -1   5  13      590.44      629.62     25.61 o
   1   5  13       53.70       60.33      7.71 o
   3   5  13      131.83      132.05     13.66 o
   5   5  13      107.88       65.76     12.87 o
   7   5  13        0.15       -5.30      5.30 o
   9   5  13      102.20      112.67     13.08 o
  11   5  13       56.78       42.64      9.40 o
  13   5  13        3.33       -9.84      9.84 o
  15   5  13        6.43       -4.46     13.86 o
 -18   6  13        4.13       23.94     19.80 o
 -16   6  13       51.72       27.23     10.88 o
 -14   6  13       76.32       94.29     17.01 o
 -12   6  13        0.72        7.68     10.51 o
 -10   6  13       11.93        9.21      8.29 o
  -8   6  13       76.60       85.77     15.30 o
  -6   6  13      117.34      122.80     16.63 o
  -4   6  13       58.27       49.25     10.17 o
  -2   6  13       42.66       54.13     11.15 o
   0   6  13     1196.27     1251.41     32.35 o
   2   6  13       57.60       51.24      8.29 o
   4   6  13      347.60      351.36     22.46 o
   6   6  13       76.38       79.68     13.74 o
   8   6  13       18.34        0.83     14.31 o
  10   6  13        5.06       -7.80      8.79 o
  12   6  13        0.96       10.99      8.87 o
  14   6  13        0.03      -11.98     16.16 o
 -17   7  13       46.24       56.15     23.68 o
 -15   7  13       88.26       61.35     13.23 o
 -13   7  13       17.58       28.13     12.49 o
 -11   7  13        4.42        7.02      9.19 o
  -9   7  13       16.21       21.38     11.00 o
  -7   7  13      127.16      136.68     19.21 o
  -5   7  13        6.20        4.12      7.61 o
  -3   7  13        3.66       18.81      9.95 o
  -1   7  13       20.50       25.22      9.50 o
   1   7  13        5.99       -3.68      5.14 o
   3   7  13       14.31       17.02      7.94 o
   5   7  13       10.00       17.17      8.36 o
   7   7  13      108.32      122.70     18.12 o
   9   7  13       24.85       15.64     10.42 o
  11   7  13        2.33       22.17     12.71 o
  13   7  13       38.67       62.93     22.46 o
 -14   8  13        8.77       -6.06     11.00 o
 -12   8  13        1.54       12.04      9.80 o
 -10   8  13        9.99       24.74     10.29 o
  -8   8  13       10.91       -6.38      8.98 o
  -6   8  13      179.55      175.75     21.30 o
  -4   8  13       10.68        1.80      8.81 o
  -2   8  13      105.21       98.46     16.58 o
   0   8  13       26.76       34.98      9.38 o
   2   8  13        5.11        8.56      6.72 o
   4   8  13      110.67      105.38     21.60 o
   6   8  13       42.21       49.33     11.98 o
   8   8  13        8.10        4.77      9.84 o
  10   8  13        0.04        1.57      7.97 o
  12   8  13        0.20       -9.79     13.46 o
 -11   9  13       56.54       55.20     17.31 o
  -9   9  13       33.73       34.49     19.23 o
  -7   9  13       22.53       27.80      9.74 o
  -5   9  13       70.45       79.19     15.52 o
  -3   9  13        3.49        6.75      9.03 o
  -1   9  13       18.00        7.06      8.58 o
   1   9  13        0.49      -11.74     11.74 o
   3   9  13        5.60        9.79      9.47 o
   5   9  13        1.18       28.41     17.90 o
   7   9  13       16.68       62.97     21.03 o
   9   9  13        4.51        4.44     14.35 o
  -8  10  13       10.10      -17.74     17.74 o
  -6  10  13        0.42       -4.27     11.36 o
  -4  10  13        0.97      -20.17     20.17 o
  -2  10  13       70.45       71.76     16.00 o
   0  10  13        8.45       -2.32     11.27 o
   2  10  13       11.33        2.07     10.49 o
 -22   0  14      153.97      210.75     37.02 o
 -20   0  14      335.02      345.44     44.93 o
 -18   0  14      135.94      139.52     27.05 o
 -16   0  14       34.81       20.89     12.15 o
 -14   0  14     1375.08     1490.14     52.90 o
 -12   0  14     4317.20     3968.54     80.31 o
 -10   0  14     8006.06     7945.75    105.27 o
  -8   0  14     3905.08     3919.08    108.48 o
  -6   0  14     2234.26     2151.27     52.65 o
  -4   0  14        8.76        5.11      5.25 o
  -2   0  14      385.21      335.54     30.98 o
   0   0  14     2965.32     3083.52     67.30 o
   2   0  14      453.25      438.07     33.30 o
   4   0  14       52.43       69.33     13.99 o
   6   0  14        1.42       14.31     12.05 o
   8   0  14      127.66      123.07     26.54 o
  10   0  14      154.73      135.28     24.64 o
  12   0  14       11.30       -2.81     12.76 o
  14   0  14        0.11       17.23     16.82 o
  16   0  14       13.56       17.48     12.64 o
 -21   1  14       62.23       98.65     27.02 o
 -19   1  14        2.31       16.26     18.99 o
 -17   1  14       26.85       29.56     13.23 o
 -15   1  14      148.99      154.20     19.44 o
 -13   1  14       41.80       35.00      8.44 o
 -11   1  14      270.46      267.74     17.60 o
  -9   1  14      275.29      281.11     16.66 o
  -7   1  14      177.31      161.46      9.32 o
  -5   1  14       97.07      129.63      6.32 o
  -3   1  14     1171.94     1118.79     35.72 o
  -1   1  14       55.65       55.32      9.54 o
   1   1  14      210.62      193.55     12.63 o
   3   1  14        4.49       -0.40      5.44 o
   5   1  14        1.20        0.18      3.79 o
   7   1  14      188.07      199.48     13.40 o
   9   1  14      268.63      292.14     17.90 o
  11   1  14       24.56       13.12     10.33 o
  13   1  14        1.97       12.05     12.38 o
  15   1  14       27.82       16.59     10.63 o
  17   1  14        9.30       19.29     25.48 o
 -22   2  14       13.52       26.73     21.18 o
 -20   2  14        0.56        7.37     18.77 o
 -18   2  14       42.92       55.84     16.00 o
 -16   2  14      363.45      363.36     30.76 o
 -14   2  14     1239.01     1164.15     48.60 o
 -12   2  14      310.72      241.76     16.87 o
 -10   2  14      141.76      162.47     13.96 o
  -8   2  14      895.42      940.27     28.59 o
  -6   2  14     3869.67     3980.64     47.38 o
  -4   2  14      892.14      849.67     18.99 o
  -2   2  14      575.94      562.69     18.73 o
   0   2  14     1389.25     1303.67     24.48 o
   2   2  14      954.18      962.22     22.21 o
   4   2  14      786.30      812.00     22.30 o
   6   2  14       17.53       22.58      7.39 o
   8   2  14       49.60       58.37      9.19 o
  10   2  14      133.43      118.65     13.18 o
  12   2  14       10.14       18.41     11.95 o
  14   2  14        2.25        4.10      8.93 o
  16   2  14       27.75       20.86     11.30 o
  18   2  14       22.95       34.43     17.59 o
 -21   3  14       11.92       17.32     20.04 o
 -19   3  14       69.36       77.19     20.55 o
 -17   3  14       13.98        9.61     12.64 o
 -15   3  14        0.41        5.46      9.15 o
 -13   3  14        7.69        7.89      6.36 o
 -11   3  14       59.54       71.95     13.91 o
  -9   3  14     1538.18     1471.13     37.83 o
  -7   3  14       47.59       55.24      8.14 o
  -5   3  14        6.48        2.68      5.56 o
  -3   3  14      226.51      247.81     12.75 o
  -1   3  14      118.00      108.48      7.66 o
   1   3  14      170.18      155.79      8.30 o
   3   3  14     2749.49     2802.90     33.47 o
   5   3  14      352.57      348.30     16.53 o
   7   3  14        6.89       -0.70      7.00 o
   9   3  14       18.07       17.03      6.87 o
  11   3  14       59.80       69.54     15.74 o
  13   3  14      115.83       99.21     17.26 o
  15   3  14        4.43       -6.57      9.96 o
  17   3  14        1.39       -6.07     14.60 o
 -20   4  14        0.24       26.76     18.82 o
 -18   4  14        6.21       16.43     13.64 o
 -16   4  14       13.06       28.50     12.42 o
 -14   4  14      401.61      421.98     31.81 o
 -12   4  14      174.52      198.19     15.67 o
 -10   4  14      258.44      251.79     16.65 o
  -8   4  14        1.40       -6.79      6.79 o
  -6   4  14      170.25      160.82     12.51 o
  -4   4  14      512.12      492.10     18.35 o
  -2   4  14      371.05      358.76     15.23 o
   0   4  14      458.81      440.90     16.56 o
   2   4  14       35.73       39.64      6.51 o
   4   4  14       73.41       68.25     11.93 o
   6   4  14      119.95      100.98     10.01 o
   8   4  14       58.13       56.52      9.17 o
  10   4  14       19.30       25.58      9.48 o
  12   4  14       18.25        6.57     10.00 o
  14   4  14        4.91       13.48      9.41 o
  16   4  14        4.33       28.55     17.99 o
 -19   5  14       50.71      108.25     32.35 o
 -17   5  14        2.06       28.86     14.58 o
 -15   5  14        0.01       -0.26      8.82 o
 -13   5  14       39.48       32.29     10.69 o
 -11   5  14       70.72       83.03     15.37 o
  -9   5  14      990.96     1047.84     44.77 o
  -7   5  14       25.82       26.18      8.32 o
  -5   5  14       26.02       18.39      9.08 o
  -3   5  14      723.60      732.27     41.44 o
  -1   5  14     1130.73     1106.87     33.77 o
   1   5  14      229.56      238.14     13.85 o
   3   5  14      291.73      276.08     19.12 o
   5   5  14        2.67        5.43      7.39 o
   7   5  14       51.92       55.21      9.65 o
   9   5  14       61.44       66.74     10.09 o
  11   5  14        2.13       -4.14     12.70 o
  13   5  14       22.25       20.62     14.04 o
 -18   6  14       10.59       28.24     19.95 o
 -16   6  14       14.55       16.56     10.40 o
 -14   6  14       18.34       16.90     18.19 o
 -12   6  14       58.68       41.70     11.34 o
 -10   6  14       91.58       82.48     15.12 o
  -8   6  14      155.05      152.33     18.43 o
  -6   6  14      129.62      127.04     18.95 o
  -4   6  14        1.48        2.98      8.87 o
  -2   6  14       22.54       31.27     12.67 o
   0   6  14       16.07       24.15      8.17 o
   2   6  14       10.68       14.13      6.13 o
   4   6  14      141.44      136.16     14.42 o
   6   6  14       44.54       52.64     18.39 o
   8   6  14      200.96      195.25     21.82 o
  10   6  14        4.08        0.58     11.93 o
  12   6  14       32.87       15.91     14.85 o
 -17   7  14        4.43      -16.09     18.66 o
 -15   7  14       65.78       61.03     14.79 o
 -13   7  14       40.65       44.86     13.20 o
 -11   7  14        0.67       16.85     10.37 o
  -9   7  14        0.20       -7.45      9.47 o
  -7   7  14      405.33      428.18     31.73 o
  -5   7  14      219.99      214.81     22.32 o
  -3   7  14      343.19      343.57     27.29 o
  -1   7  14       27.46       20.75      7.21 o
   1   7  14       65.80       49.26     12.10 o
   3   7  14        0.31        1.07      6.95 o
   5   7  14       76.53       80.14     12.02 o
   7   7  14        2.70      -11.51     11.51 o
   9   7  14        0.82       -9.60     10.11 o
  11   7  14        0.00      -14.34     17.76 o
 -14   8  14        0.88       10.94     12.51 o
 -12   8  14       10.76       17.78     12.83 o
 -10   8  14       18.13       28.18     10.82 o
  -8   8  14       13.43       12.97      8.50 o
  -6   8  14      129.45      130.30     19.62 o
  -4   8  14       35.08       38.51     12.27 o
  -2   8  14       10.89        8.01     14.39 o
   0   8  14       82.15      107.14     17.66 o
   2   8  14       13.14        5.90      7.93 o
   4   8  14        0.19        8.18     13.71 o
   6   8  14       35.79       36.16     18.64 o
   8   8  14        0.72      -15.63     15.63 o
  10   8  14       37.23       56.22     21.53 o
 -11   9  14        0.65       25.28     15.91 o
  -9   9  14       69.09       63.18     15.85 o
  -7   9  14        5.09       18.05     13.19 o
  -5   9  14        6.70       34.35     16.87 o
  -3   9  14        1.15        9.04     16.46 o
  -1   9  14        1.58        9.72     11.86 o
   1   9  14       53.95       89.93     17.22 o
   3   9  14        0.24       -2.54      8.91 o
   5   9  14        0.04       -9.27     11.22 o
  -4  10  14       43.45       10.54     12.98 o
  -2  10  14        8.61        8.73     19.94 o
   0  10  14       16.29       21.50     16.53 o
 -21   1  15      227.55      286.45     43.50 o
 -19   1  15      100.78       80.69     17.31 o
 -17   1  15      242.56      241.82     25.67 o
 -15   1  15      125.81      150.39     15.51 o
 -13   1  15     1071.65     1109.00     37.58 o
 -11   1  15      602.28      537.13     24.72 o
  -9   1  15     2457.19     2264.19     50.95 o
  -7   1  15      101.58      110.71      8.03 o
  -5   1  15      795.14      708.85     16.56 o
  -3   1  15     2842.50     2885.81     35.04 o
  -1   1  15      982.47     1034.64     38.80 o
   1   1  15        1.30        5.60      5.72 o
   3   1  15      301.10      369.69     18.25 o
   5   1  15      167.07      152.02     18.20 o
   7   1  15      186.95      209.47     21.94 o
   9   1  15      906.34      880.80     56.47 o
  11   1  15       24.98       15.71      9.95 o
  13   1  15        0.52       -3.18     10.19 o
  15   1  15        2.69       20.56     17.89 o
  17   1  15        1.69        5.45     20.99 o
 -22   2  15        0.57      -15.03     19.37 o
 -20   2  15       18.32       24.62     13.60 o
 -18   2  15       42.02       62.31     15.91 o
 -16   2  15      110.08      109.70     18.81 o
 -14   2  15       53.12       41.20      9.87 o
 -12   2  15      137.07      118.54     12.83 o
 -10   2  15      189.02      185.05     14.40 o
  -8   2  15     2120.35     2051.85     69.09 o
  -6   2  15      280.08      265.90     14.58 o
  -4   2  15      873.45      781.72     17.98 o
  -2   2  15        8.96       12.02      4.46 o
   0   2  15      248.23      225.22     10.23 o
   2   2  15      431.66      416.67     14.53 o
   4   2  15        8.16       12.01      4.26 o
   6   2  15      377.50      365.73     28.57 o
   8   2  15      139.70      131.62     18.91 o
  10   2  15      105.80       80.92     22.54 o
  12   2  15       75.66       78.32     27.63 o
  14   2  15      128.98      182.86     40.51 o
  16   2  15      120.76      137.47     29.40 o
 -21   3  15      301.59      284.16     44.77 o
 -19   3  15      253.05      259.33     29.00 o
 -17   3  15       67.57       93.58     19.02 o
 -15   3  15       89.50       83.45     12.84 o
 -13   3  15      219.75      237.92     18.06 o
 -11   3  15      677.56      667.74     27.21 o
  -9   3  15      417.73      426.09     20.94 o
  -7   3  15      115.53      148.92     11.94 o
  -5   3  15        0.64        0.16      4.80 o
  -3   3  15      963.44      991.73     24.85 o
  -1   3  15      239.33      222.74     11.76 o
   1   3  15      254.11      279.09     25.41 o
   3   3  15        0.05        6.11      5.92 o
   5   3  15      304.25      272.22     14.92 o
   7   3  15      115.90      130.13     18.16 o
   9   3  15        0.01        2.53     22.15 o
  11   3  15      236.19      250.66     46.57 o
  13   3  15        9.52       19.75     10.97 o
  15   3  15        3.68        8.49     19.91 o
  17   3  15        1.66       13.26     16.25 o
 -20   4  15        8.04       26.80     19.46 o
 -18   4  15       53.69       97.29     23.63 o
 -16   4  15      347.75      410.09     37.36 o
 -14   4  15        2.80       23.77     12.70 o
 -12   4  15      384.32      346.64     31.51 o
 -10   4  15      211.65      178.93     19.02 o
  -8   4  15      642.48      627.71     36.34 o
  -6   4  15      885.74      905.92     36.55 o
  -4   4  15        7.82       10.37      5.37 o
  -2   4  15       41.93       56.63     18.85 o
   0   4  15      198.94      212.19     15.39 o
   2   4  15     1655.86     1572.73     40.78 o
   4   4  15      197.93      179.93     14.93 o
   6   4  15      129.99      119.63     11.57 o
   8   4  15        6.96       13.94      9.31 o
  10   4  15       13.13       24.05     11.17 o
  12   4  15      142.49      142.98     20.00 o
  14   4  15        0.28       13.64      9.28 o
 -19   5  15       56.74       79.94     27.47 o
 -17   5  15       57.85       48.11     15.64 o
 -15   5  15       26.49       13.04     10.51 o
 -13   5  15      145.03      164.00     21.36 o
 -11   5  15      357.16      374.54     29.07 o
  -9   5  15      240.64      245.78     22.97 o
  -7   5  15      480.61      464.60     30.80 o
  -5   5  15        1.96        3.34      6.02 o
  -3   5  15       49.66       61.20     13.21 o
  -1   5  15      118.82      118.82     12.48 o
   1   5  15      183.01      191.43     15.93 o
   3   5  15      155.20      193.38     16.33 o
   5   5  15      103.21      106.24     12.29 o
   7   5  15      102.87      121.62     25.17 o
   9   5  15       13.77        4.01      8.63 o
  11   5  15      110.57      106.36     26.39 o
  13   5  15       32.39       16.47     17.30 o
 -18   6  15        0.67       48.75     24.24 o
 -16   6  15       31.21       36.12     14.37 o
 -14   6  15        3.28       -1.79     16.10 o
 -12   6  15       64.40       93.08     17.11 o
 -10   6  15       25.78       46.35     19.36 o
  -8   6  15      206.77      206.02     21.77 o
  -6   6  15      124.75      145.17     18.24 o
  -4   6  15      153.43      165.41     31.73 o
  -2   6  15       73.99      115.02     25.54 o
   0   6  15       33.15       25.85      8.03 o
   2   6  15        5.85       -6.36      6.38 o
   4   6  15       86.28      134.96     14.83 o
   6   6  15        4.52       -6.91      6.91 o
   8   6  15        7.65       28.28     18.85 o
  10   6  15        0.00       15.44     12.20 o
  12   6  15        2.43       -1.90     14.95 o
 -17   7  15       26.98       46.58     20.45 o
 -15   7  15        1.70       29.83     17.13 o
 -13   7  15        1.67       -7.68     17.26 o
 -11   7  15        5.35       -4.13      8.89 o
  -9   7  15       33.45       35.43     11.17 o
  -7   7  15      221.39      206.11     22.89 o
  -5   7  15       14.06       15.54     17.63 o
  -3   7  15       23.18       -1.38     14.98 o
  -1   7  15       10.66       10.19      9.18 o
   1   7  15       33.14       21.25      7.12 o
   3   7  15        0.02       -3.96     12.65 o
   5   7  15       37.53       48.13     10.14 o
   7   7  15       61.29       66.33     22.28 o
   9   7  15        5.47        5.06     15.93 o
  11   7  15       15.01       -3.86     15.71 o
 -14   8  15        0.03      -24.85     24.85 o
 -12   8  15        2.70       -8.24     19.08 o
 -10   8  15        7.61      -22.14     22.14 o
  -8   8  15       35.90       48.24     21.91 o
  -6   8  15       62.93       72.02     24.34 o
  -4   8  15       49.31       80.81     27.08 o
  -2   8  15       31.14       15.18      8.18 o
   0   8  15       66.03       76.01     15.61 o
   2   8  15       69.82       62.74     13.71 o
   4   8  15        4.95        8.01     14.83 o
   8   8  15       35.72       44.42     19.13 o
  -7   9  15       13.50        8.08     16.15 o
  -5   9  15        8.61        0.75     14.81 o
  -3   9  15       20.21       22.50     17.95 o
  -1   9  15        0.19       10.93     24.65 o
   1   9  15        1.97       11.37      9.04 o
   3   9  15        1.91       12.56     17.07 o
 -20   0  16       35.09       61.83     22.93 o
 -18   0  16        0.46        9.00     17.95 o
 -16   0  16        3.46        3.03     11.85 o
 -14   0  16     1461.21     1550.73     81.72 o
 -12   0  16     1217.18      961.75     66.36 o
 -10   0  16      796.94      931.28     57.79 o
  -8   0  16     1374.20     1252.86     65.48 o
  -6   0  16      132.61      105.60     19.21 o
  -4   0  16     1489.68     1362.03     65.72 o
  -2   0  16      797.39      846.69     51.56 o
   0   0  16       33.21       36.70     24.42 o
   2   0  16      521.51      458.37     29.00 o
   4   0  16        7.86       -4.19      9.85 o
   6   0  16        6.81        2.35     14.61 o
   8   0  16      413.02      452.80     46.71 o
  10   0  16       72.55       46.14     19.56 o
  12   0  16      325.46      317.90     43.76 o
  14   0  16        0.15      -18.41     18.41 o
  16   0  16       51.30       42.94     20.69 o
 -21   1  16        1.67      -12.53     16.10 o
 -19   1  16       33.24       21.66      9.91 o
 -17   1  16       17.92       29.67     15.01 o
 -15   1  16       16.00       16.65      7.96 o
 -13   1  16       13.18       18.38      7.87 o
 -11   1  16       46.26       43.26      8.38 o
  -9   1  16       66.45       65.90      9.60 o
  -7   1  16      278.57      291.74     22.15 o
  -5   1  16      708.53      707.99     34.28 o
  -3   1  16      622.45      609.66     48.32 o
  -1   1  16       60.60       73.26     13.22 o
   1   1  16       29.28       41.40      7.77 o
   3   1  16       48.38       53.04      8.36 o
   5   1  16        2.69        6.45     14.52 o
   7   1  16        1.33        9.61     10.26 o
   9   1  16       61.90       86.55     18.04 o
  11   1  16       74.54       95.04     45.26 o
  13   1  16        0.09       13.17     13.04 o
  15   1  16       33.27       49.36     24.26 o
 -22   2  16       23.71       22.87     16.53 o
 -20   2  16        1.15       -7.14     10.82 o
 -18   2  16      140.32      157.80     17.91 o
 -16   2  16       70.84       76.41     13.24 o
 -14   2  16       11.78        3.65      6.95 o
 -12   2  16      476.45      473.97     35.04 o
 -10   2  16      831.01      901.10     31.26 o
  -8   2  16      661.02      691.66     25.52 o
  -6   2  16      155.16      173.59     15.73 o
  -4   2  16      280.25      246.96     20.02 o
  -2   2  16     1026.41      908.22     25.44 o
   0   2  16      418.22      434.95     22.38 o
   2   2  16        0.23        2.38      7.13 o
   4   2  16        2.24       10.43      9.55 o
   6   2  16      205.93      223.39     24.18 o
   8   2  16      263.90      265.50     25.40 o
  10   2  16        6.29        7.64     10.05 o
  12   2  16        1.94        5.53     10.42 o
  14   2  16       72.39       84.01     19.10 o
  16   2  16       56.32       68.39     23.80 o
 -21   3  16        3.80       -2.56     17.10 o
 -19   3  16       93.52       81.85     18.70 o
 -17   3  16       16.88        8.94      7.59 o
 -15   3  16        0.22       -5.03     12.79 o
 -13   3  16        2.30        8.22      6.65 o
 -11   3  16       74.46       74.84     10.68 o
  -9   3  16      996.93      975.39     31.31 o
  -7   3  16       71.44       69.11      9.08 o
  -5   3  16      141.80      121.74     14.47 o
  -3   3  16      120.66       92.96     13.68 o
  -1   3  16      446.65      447.00     16.77 o
   1   3  16      314.44      322.55     26.95 o
   3   3  16      285.98      292.74     21.05 o
   5   3  16       93.07      111.12     14.68 o
   7   3  16      209.95      223.62     23.34 o
   9   3  16       47.35       17.08     25.42 o
  11   3  16       12.83       16.04     10.11 o
  13   3  16        0.50        4.04      8.91 o
  15   3  16       39.95       22.26     12.49 o
  17   3  16        4.90       16.23     18.27 o
 -20   4  16        0.11       23.10     21.55 o
 -18   4  16       18.58       32.06     14.13 o
 -16   4  16       73.96      121.32     19.60 o
 -14   4  16        4.21       17.90     12.95 o
 -12   4  16      218.93      225.23     23.14 o
 -10   4  16        0.59       -0.43     11.24 o
  -8   4  16      499.05      435.16     27.50 o
  -6   4  16      308.30      267.08     37.17 o
  -4   4  16       26.53       43.92     18.27 o
  -2   4  16      872.27      840.24     60.23 o
   0   4  16       67.97       54.88      8.67 o
   2   4  16      186.20      194.69     23.44 o
   4   4  16      609.63      614.66     38.50 o
   6   4  16       11.62       20.44     13.42 o
   8   4  16       38.66       50.80     12.37 o
  10   4  16      136.04      169.84     22.33 o
  12   4  16        3.18        9.72      9.22 o
  14   4  16       91.62      101.97     25.45 o
 -19   5  16       11.20       44.93     24.96 o
 -17   5  16        0.01       10.54     16.82 o
 -15   5  16       23.69       42.63     12.72 o
 -13   5  16        0.04       -5.90     10.54 o
 -11   5  16      237.84      241.91     23.85 o
  -9   5  16      306.96      337.49     26.36 o
  -7   5  16       17.65       18.68     16.27 o
  -5   5  16      665.19      624.08     56.13 o
  -3   5  16        0.07       -9.76     15.11 o
  -1   5  16      155.23      162.64     33.59 o
   1   5  16        2.45        4.05      7.91 o
   3   5  16      317.76      352.53     60.10 o
   5   5  16        0.84       -0.46     12.77 o
   7   5  16      279.86      321.83     45.96 o
   9   5  16       18.89       19.00     19.26 o
  11   5  16        6.11        5.18     14.41 o
 -18   6  16       37.81       66.51     23.27 o
 -16   6  16       62.01       41.28     17.59 o
 -14   6  16        1.54       -8.18     11.13 o
 -12   6  16       21.33       -5.25     17.51 o
 -10   6  16       47.33       33.08     12.83 o
  -8   6  16       15.59       25.81     16.54 o
  -6   6  16       17.24       32.16     19.34 o
  -4   6  16      232.60      248.55     37.29 o
  -2   6  16        3.29       18.89     18.06 o
   0   6  16       37.19       34.09      8.72 o
   2   6  16      140.76      138.52     19.60 o
   4   6  16        2.87        4.82     10.87 o
   6   6  16       19.54       -1.23     11.79 o
   8   6  16        9.84      -12.99     12.99 o
  10   6  16       11.32       12.45     16.81 o
 -13   7  16        0.51        1.13     18.24 o
 -11   7  16       86.03      104.69     27.77 o
  -9   7  16       63.79       59.96     24.71 o
  -7   7  16        3.74       14.62     20.12 o
  -5   7  16       70.64       58.31     21.67 o
  -3   7  16      133.60      139.56     31.41 o
  -1   7  16        1.51        6.03      8.51 o
   1   7  16       53.66       48.09     13.66 o
   3   7  16       57.98       45.14     12.66 o
   5   7  16      137.90      162.42     21.52 o
   7   7  16        2.12       36.99     21.38 o
   9   7  16        2.49      -19.90     19.90 o
 -10   8  16      167.72      120.57     31.19 o
  -8   8  16       76.92      130.69     29.73 o
  -6   8  16       43.08       10.99     16.80 o
  -4   8  16        0.58        1.12     15.00 o
  -2   8  16       31.38       19.38      9.79 o
   0   8  16       27.60       16.67     14.88 o
   2   8  16        0.01      -19.47     19.47 o
   4   8  16        0.49        1.76     14.64 o
   8   8  16       18.90       46.71     20.91 o
  -3   9  16       67.95       70.04     15.37 o
 -21   1  17        2.70        1.50     14.25 o
 -19   1  17       33.93       34.78     24.49 o
 -17   1  17        0.46        6.21      7.70 o
 -15   1  17       53.40       60.56     11.77 o
 -13   1  17       41.76       56.09     10.76 o
 -11   1  17      154.22      199.25     16.02 o
  -9   1  17      635.47      630.85     34.60 o
  -7   1  17      118.02      138.70     17.96 o
  -5   1  17     1026.78     1018.43     42.06 o
  -3   1  17       28.77        8.04      8.30 o
  -1   1  17      237.86      214.41     20.30 o
   1   1  17      818.72      739.72     26.63 o
   3   1  17      146.33      123.76     18.60 o
   5   1  17      913.35      952.29     56.68 o
   7   1  17      185.62      193.59     23.17 o
   9   1  17       33.92       46.03     14.31 o
  11   1  17       86.98      105.62     19.35 o
  13   1  17       29.11       35.73     15.51 o
  15   1  17       82.55      140.71     34.72 o
 -22   2  17       36.61       19.51     15.51 o
 -20   2  17        5.83       -9.94     11.83 o
 -18   2  17       73.39       94.15     14.29 o
 -16   2  17      161.94      190.79     17.93 o
 -14   2  17       33.15       42.14      9.08 o
 -12   2  17      281.75      236.07     17.84 o
 -10   2  17      245.27      226.57     21.22 o
  -8   2  17      930.76      942.87     40.60 o
  -6   2  17       17.75       22.70      9.14 o
  -4   2  17       10.74        2.87     19.81 o
  -2   2  17       15.52       -1.67     17.58 o
   0   2  17       26.51       17.95      7.08 o
   2   2  17      237.79      213.95     18.36 o
   4   2  17      114.12      109.89     14.64 o
   6   2  17      244.33      246.87     26.15 o
   8   2  17       42.10       22.14      9.52 o
  10   2  17       16.14        3.38     11.50 o
  12   2  17        3.11       15.32     12.03 o
  14   2  17        7.10      -15.77     19.63 o
 -21   3  17       48.12       57.05     24.60 o
 -19   3  17      228.25      271.23     39.28 o
 -17   3  17       91.45       99.87     14.57 o
 -15   3  17      109.50      115.50     14.85 o
 -13   3  17       65.21       65.21     11.61 o
 -11   3  17      477.14      469.12     30.01 o
  -9   3  17        0.15       -8.87      8.87 o
  -7   3  17      202.32      220.70     19.75 o
  -5   3  17        0.15        5.91      8.17 o
  -3   3  17      640.89      619.96     30.95 o
  -1   3  17      663.11      664.14     32.64 o
   1   3  17     1392.69     1328.99     53.97 o
   3   3  17       33.34       22.65     17.32 o
   5   3  17       15.83       23.30      9.47 o
   7   3  17        8.82       12.92     18.04 o
   9   3  17      103.16       88.26     17.26 o
  11   3  17        0.50       17.18     11.60 o
  13   3  17       90.66      124.08     21.43 o
  15   3  17        1.37       65.85     26.53 o
 -16   4  17       57.79       72.77     26.26 o
 -14   4  17        0.05       -5.95     17.84 o
 -12   4  17       31.30       48.03     19.38 o
 -10   4  17        0.10      -21.71     21.71 o
  -8   4  17     1228.36     1185.59     75.48 o
  -6   4  17      613.42      613.63     54.99 o
  -4   4  17     1671.13     1685.12     88.71 o
  -2   4  17       22.98       -7.64     15.20 o
   0   4  17      112.92      105.44     16.75 o
   2   4  17      109.74      102.94     18.01 o
   4   4  17      214.16      283.84     27.82 o
   6   4  17      251.99      232.94     24.35 o
   8   4  17      192.26      259.23     26.15 o
  10   4  17       48.33       39.49     10.94 o
  12   4  17        6.87       13.23     10.98 o
 -15   5  17       10.76       30.77     21.12 o
 -13   5  17       16.14       18.87     14.53 o
 -11   5  17        7.66       17.42     18.98 o
  -9   5  17       68.55       70.23     19.52 o
  -7   5  17      162.58      199.04     33.87 o
  -5   5  17        9.79       38.92     19.61 o
  -3   5  17       56.33      101.50     25.54 o
  -1   5  17        1.41      -17.06     17.06 o
   1   5  17        2.63        0.10     10.63 o
   3   5  17        0.15        3.59     11.88 o
   5   5  17       31.46       40.26     14.54 o
   7   5  17       18.84       36.41     23.38 o
   9   5  17       44.96        9.46     15.25 o
  11   5  17        1.16      -13.48     13.48 o
 -14   6  17        0.77      -11.50     14.61 o
 -12   6  17       24.34       11.65     14.58 o
 -10   6  17       32.31       59.61     21.47 o
  -8   6  17       34.85       51.28     21.14 o
  -6   6  17      538.49      583.50     57.68 o
  -4   6  17       67.00       75.82     26.23 o
  -2   6  17      104.90      121.17     28.15 o
   0   6  17       35.56        4.66     15.29 o
   2   6  17       53.76       68.20     15.46 o
   4   6  17        0.85       10.09     37.44 o
   6   6  17        5.61      -10.48     13.64 o
   8   6  17        2.14      -16.71     17.45 o
  10   6  17       54.23       37.95     21.77 o
 -11   7  17        3.36       -0.48     17.16 o
  -9   7  17        2.46      -16.62     17.63 o
  -7   7  17        0.28      -20.48     20.48 o
  -5   7  17        0.20       -0.65     15.33 o
  -3   7  17       34.24       22.21     18.69 o
  -1   7  17        9.29       38.48     19.56 o
   1   7  17       46.47       61.57     16.09 o
   3   7  17        2.59        0.86     13.03 o
   5   7  17       55.05       64.50     16.31 o
   7   7  17        3.56       22.07     19.01 o
  -6   8  17       72.99       57.48     21.35 o
  -4   8  17       34.92       14.45     18.14 o
  -2   8  17       99.01      108.50     29.51 o
   0   8  17        3.35      -15.23     17.75 o
   2   8  17        3.22        8.43     16.69 o
 -20   0  18        8.51       22.38     16.03 o
 -18   0  18        6.32       12.08     15.96 o
 -16   0  18        0.13        2.65     12.20 o
 -14   0  18      515.62      582.04     53.91 o
 -12   0  18      286.25      263.89     34.41 o
 -10   0  18       87.61       62.47     19.82 o
  -8   0  18      544.00      536.36     45.29 o
  -6   0  18     1217.16     1354.19     70.76 o
  -4   0  18      209.83      196.47     26.71 o
  -2   0  18     1980.95     2106.84     86.20 o
   0   0  18     1047.17      976.92     59.92 o
   2   0  18      276.52      262.77     24.31 o
   4   0  18      634.66      665.84     55.30 o
   6   0  18      182.49      182.84     32.12 o
   8   0  18      774.01      886.00     68.11 o
  10   0  18      114.64      105.74     27.67 o
  12   0  18      223.51      218.66     37.81 o
 -19   1  18       85.44       69.12     19.82 o
 -17   1  18      132.92      137.23     20.35 o
 -15   1  18       97.07       92.73     16.26 o
 -13   1  18       34.92       42.82     13.59 o
 -11   1  18      684.92      666.45     37.68 o
  -9   1  18      619.08      563.82     33.61 o
  -7   1  18      242.66      231.98     22.19 o
  -5   1  18      132.73      124.43     31.05 o
  -3   1  18        5.63       -5.72      8.99 o
  -1   1  18      235.95      203.63     20.50 o
   1   1  18      355.31      375.21     23.01 o
   3   1  18        0.25       -3.01      7.94 o
   5   1  18       49.82       77.97     16.71 o
   7   1  18       41.85       44.76     15.51 o
   9   1  18        0.88        0.11      9.73 o
  11   1  18        0.92       -0.20      9.21 o
  13   1  18        9.63       42.82     16.06 o
 -20   2  18       50.20       44.25     18.29 o
 -18   2  18      237.97      195.35     24.29 o
 -16   2  18       41.36       52.54     14.75 o
 -14   2  18       89.52      108.98     19.61 o
 -12   2  18      117.45      115.04     24.02 o
 -10   2  18       74.96       61.41     20.33 o
  -8   2  18      566.29      525.77     34.16 o
  -6   2  18      150.24      128.60     20.05 o
  -4   2  18       76.54       46.13      9.65 o
  -2   2  18      586.21      578.75     38.71 o
   0   2  18      588.07      616.81     28.37 o
   2   2  18      191.26      184.71     21.95 o
   4   2  18     1148.88     1167.01     45.51 o
   6   2  18      337.08      386.56     35.40 o
   8   2  18        4.14       13.57     11.08 o
  10   2  18       35.40       58.29     14.94 o
  12   2  18        0.07       15.61     11.54 o
  14   2  18        1.51       -9.73     15.23 o
 -17   3  18        0.00       -7.70     13.86 o
 -15   3  18       13.29       22.24     16.66 o
 -13   3  18       26.72        7.60     14.94 o
 -11   3  18        0.41       17.95      9.83 o
  -9   3  18      274.46      273.06     23.55 o
  -7   3  18        0.56       -8.26      8.26 o
  -5   3  18     2698.31     2792.56     68.56 o
  -3   3  18      274.63      250.30     21.07 o
  -1   3  18        0.10       -3.17      7.84 o
   1   3  18       25.28       34.75     12.59 o
   3   3  18        5.43        6.51     12.15 o
   5   3  18      221.08      206.74     19.61 o
   7   3  18      217.52      201.83     24.46 o
   9   3  18       15.17       21.72     11.25 o
  11   3  18       54.42       72.60     17.76 o
  13   3  18       27.44       34.70     19.22 o
 -16   4  18       38.51       40.88     23.78 o
 -14   4  18       39.29       18.75     19.01 o
 -12   4  18        0.33      -13.06     14.38 o
 -10   4  18       39.05      -10.63     14.60 o
  -8   4  18       13.26       29.93     17.81 o
  -6   4  18      243.79      286.75     39.15 o
  -4   4  18       25.03       66.90     24.75 o
  -2   4  18      130.44      157.15     31.58 o
   0   4  18       11.68       17.39      9.25 o
   2   4  18       70.89       78.14     16.88 o
   4   4  18       22.33       20.47     14.30 o
   6   4  18        1.38      -10.95     10.95 o
   8   4  18        5.83        1.34     10.19 o
  10   4  18       22.60       11.19     12.09 o
  12   4  18        0.19       24.71     19.38 o
 -13   5  18       73.39       96.33     27.10 o
 -11   5  18       10.84       32.33     16.87 o
  -9   5  18       87.76       65.95     22.05 o
  -7   5  18       31.61       12.29     16.07 o
  -5   5  18      545.16      571.12     57.89 o
  -3   5  18      168.74      216.58     33.90 o
  -1   5  18      208.87      219.49     36.13 o
   1   5  18      211.22      299.87     30.83 o
   3   5  18      118.21      162.23     21.41 o
   5   5  18       46.86       45.93     15.05 o
   7   5  18        7.34        4.32     17.97 o
   9   5  18       22.98       -6.14     17.14 o
 -12   6  18       22.24       19.99     16.29 o
 -10   6  18       10.00        4.05     14.45 o
  -8   6  18       20.59       22.56     18.48 o
  -6   6  18      143.28      178.25     33.54 o
  -4   6  18       11.79       32.60     19.59 o
  -2   6  18        4.18       29.02     23.60 o
   0   6  18        0.14      -14.87     14.87 o
   2   6  18        0.41       11.34     10.15 o
   4   6  18      214.96      255.31     27.32 o
   6   6  18       42.82       29.63     16.18 o
   8   6  18       10.49      -18.59     18.59 o
  -9   7  18        6.52        7.46     14.40 o
  -7   7  18        1.49      -15.56     15.56 o
  -5   7  18      198.50      260.13     39.59 o
  -3   7  18       90.95       90.68     25.79 o
  -1   7  18      124.74      192.10     36.10 o
   1   7  18       83.47      128.84     29.75 o
   3   7  18        0.22      -10.51     19.76 o
   5   7  18       16.08       22.42     16.38 o
   7   7  18        6.21       -5.28     16.57 o
 -19   1  19        5.37      -21.69     21.69 o
 -17   1  19       16.41       15.07     15.31 o
 -15   1  19      127.57      109.14     28.49 o
 -13   1  19       66.62       61.99     13.84 o
 -11   1  19      155.06      168.56     20.61 o
  -9   1  19       23.29       12.70      8.05 o
  -7   1  19      799.20      783.20     42.00 o
  -5   1  19      246.80      262.07     23.43 o
  -3   1  19        2.48       -4.72     10.22 o
  -1   1  19        0.44       -8.32      8.32 o
   1   1  19      114.56      135.31     15.33 o
   3   1  19      428.32      419.19     36.48 o
   5   1  19       11.46        3.17     15.82 o
   7   1  19      421.73      404.15     34.27 o
   9   1  19      121.47      124.10     28.20 o
  11   1  19       21.18       35.82     26.91 o
  13   1  19       81.41       71.69     24.08 o
 -20   2  19        0.28      -18.49     18.49 o
 -18   2  19       17.13        5.41     14.92 o
 -16   2  19       37.89       54.28     14.70 o
 -14   2  19       63.78       46.70     12.32 o
 -12   2  19        2.09       -6.60     10.82 o
 -10   2  19        2.98        2.69     14.02 o
  -8   2  19      290.16      287.60     24.47 o
  -6   2  19      922.26      958.37     42.70 o
  -4   2  19      272.01      224.43     21.09 o
  -2   2  19       43.77       17.99      7.10 o
   0   2  19       82.76       91.52     15.78 o
   2   2  19       11.09       19.16      9.01 o
   4   2  19       67.51       77.41     26.48 o
   6   2  19       52.74       60.61     23.65 o
   8   2  19        1.39       -7.76      9.40 o
  10   2  19        1.58       -3.60     10.16 o
  12   2  19       15.61       13.07     16.91 o
 -15   3  19      193.89      216.14     38.50 o
 -13   3  19      265.15      310.54     43.09 o
 -11   3  19       37.44        8.14     14.31 o
  -9   3  19       30.54       12.55     13.58 o
  -7   3  19       16.32       10.71     15.75 o
  -5   3  19       65.78      115.28     28.68 o
  -3   3  19       52.37       -2.22     13.48 o
  -1   3  19      254.18      271.88     38.24 o
   1   3  19      183.61      177.42     21.35 o
   3   3  19       29.19       20.37     10.92 o
   5   3  19       62.39       45.89     11.71 o
   7   3  19       94.06       66.79     15.31 o
   9   3  19        7.58       -3.51     12.12 o
  11   3  19        2.18       -8.16     16.83 o
  13   3  19        2.14      -24.02     24.02 o
 -14   4  19       44.87       64.42     25.45 o
 -12   4  19      138.74      157.92     32.84 o
 -10   4  19        6.69        5.07     18.59 o
  -8   4  19       44.28       37.15     18.56 o
  -6   4  19       54.76       41.06     18.30 o
  -4   4  19      274.39      259.03     40.43 o
  -2   4  19      193.02      194.31     34.56 o
   0   4  19       62.42      103.11     25.51 o
   2   4  19      189.85      186.57     23.50 o
   4   4  19        6.20       15.13     10.67 o
   6   4  19        1.16       24.26     18.11 o
   8   4  19        3.38       -1.08     11.10 o
  10   4  19       37.94       32.23     19.13 o
  12   4  19       54.49       20.73     13.25 o
 -13   5  19      143.52      210.82     38.10 o
 -11   5  19        4.13        3.05     16.25 o
  -9   5  19       26.07       32.78     23.24 o
  -7   5  19        7.69       -0.02     13.70 o
  -5   5  19       22.72       15.68     16.70 o
  -3   5  19       33.00       40.57     22.63 o
  -1   5  19       11.11       66.88     25.85 o
   1   5  19       83.15      112.65     19.76 o
   3   5  19       12.92       27.81     11.67 o
   5   5  19       44.28       45.64     13.29 o
   7   5  19       11.95        7.09     16.34 o
 -10   6  19        1.35       20.66     19.57 o
  -8   6  19       80.31      113.39     27.92 o
  -6   6  19        4.46       35.85     21.76 o
  -4   6  19       12.10        1.93     18.11 o
  -2   6  19      343.11      408.74     50.47 o
   0   6  19       19.36       -8.30     16.58 o
   2   6  19       82.07       70.99     17.17 o
   4   6  19        5.96        1.44     12.09 o
   6   6  19       30.96       34.96     18.57 o
  -5   7  19       11.83       38.45     20.43 o
  -3   7  19       11.75        7.38     14.27 o
  -1   7  19        0.99       32.61     18.37 o
   3   7  19       12.41       -2.13     13.18 o
   5   7  19        8.90       -2.58     14.76 o
 -18   0  20        0.51        8.91     18.77 o
 -16   0  20        3.19        9.68     14.94 o
 -14   0  20       58.99       72.79     21.03 o
 -12   0  20     1408.77     1497.24     84.83 o
 -10   0  20      362.18      395.63     42.76 o
  -8   0  20       15.06        3.85     12.66 o
  -6   0  20       43.49       51.63     17.45 o
  -4   0  20       37.57       38.66     17.65 o
  -2   0  20       33.71       52.25     18.70 o
   0   0  20       30.73       84.39     21.29 o
   2   0  20       41.06       62.04     19.24 o
   4   0  20      126.66       90.29     23.05 o
   6   0  20       29.88       15.78     15.71 o
   8   0  20      205.85      266.45     42.80 o
  10   0  20      167.39      171.15     34.62 o
 -19   1  20        2.18        9.29     16.15 o
 -17   1  20        2.67        5.27      8.54 o
 -15   1  20       29.77       37.37     14.78 o
 -13   1  20        7.15       -9.77     11.42 o
 -11   1  20        4.61        0.01      7.83 o
  -9   1  20      125.39      133.74     18.52 o
  -7   1  20      299.29      264.56     24.62 o
  -5   1  20      267.11      232.62     23.02 o
  -3   1  20        6.99        0.85      9.34 o
  -1   1  20       86.13       97.97     15.93 o
   1   1  20       51.01       51.50      8.90 o
   3   1  20       52.96        6.30     24.58 o
   5   1  20       16.59        0.26     18.66 o
   7   1  20        0.01       -1.98     26.77 o
   9   1  20       40.40       52.00     15.50 o
  11   1  20       51.33       60.60     27.29 o
 -16   2  20      284.41      337.03     34.52 o
 -14   2  20      106.67       82.74     15.14 o
 -12   2  20       25.53       39.74     15.76 o
 -10   2  20       14.62        8.72      7.88 o
  -8   2  20        7.57       15.91      8.66 o
  -6   2  20        0.02       42.50     17.24 o
  -4   2  20        0.00        1.72      8.02 o
  -2   2  20       54.14       71.55     19.58 o
   0   2  20       52.24       59.79     13.54 o
   2   2  20       15.30      -10.04     10.04 o
   4   2  20       31.54       30.65      9.53 o
   6   2  20        1.01       -9.49     10.82 o
   8   2  20       19.13       14.03      9.88 o
  10   2  20       42.96       48.03     15.89 o
  12   2  20        2.64       -0.07     18.32 o
 -15   3  20       41.99       83.21     24.66 o
 -13   3  20      191.56      190.68     34.90 o
 -11   3  20        0.01       37.39     19.46 o
  -9   3  20      246.81      285.87     41.07 o
  -7   3  20       92.38       55.46     20.31 o
  -5   3  20      414.54      345.97     45.26 o
  -3   3  20      247.96      299.54     42.03 o
  -1   3  20      120.34      129.10     27.53 o
   1   3  20       76.49       66.30     14.40 o
   3   3  20       10.97       17.35     10.83 o
   5   3  20       61.02       64.92     16.35 o
   7   3  20       44.83       38.89     13.55 o
   9   3  20       15.07       13.46     14.43 o
  11   3  20       32.90       55.40     22.46 o
 -14   4  20        0.73       57.69     24.94 o
 -12   4  20        0.92       -8.07     17.87 o
 -10   4  20        0.53       18.38     14.80 o
  -8   4  20       19.02       11.90     16.84 o
  -6   4  20       20.59        7.02     13.68 o
  -4   4  20       31.07       24.67     17.60 o
  -2   4  20       12.74       12.30     15.56 o
   0   4  20       37.08       26.87     17.80 o
   2   4  20       38.56       44.47     15.93 o
   4   4  20        0.62       -7.24     18.45 o
   6   4  20        0.63      -22.33     22.33 o
   8   4  20       10.95        0.76     11.24 o
  10   4  20        0.06      -16.27     16.27 o
 -11   5  20        1.13       -3.99     16.49 o
  -9   5  20       23.81       21.40     17.25 o
  -7   5  20       89.18       87.22     24.53 o
  -5   5  20       63.77       82.84     24.75 o
  -3   5  20      148.17      187.30     34.37 o
  -1   5  20      695.37      721.56     65.91 o
   1   5  20      276.25      338.13     46.98 o
   3   5  20       11.42        9.00     12.66 o
   5   5  20      122.79       81.13     17.34 o
  -8   6  20       41.42       -6.18     18.95 o
  -6   6  20        6.83       12.49     11.83 o
  -4   6  20       11.89       -3.21     15.05 o
  -2   6  20       52.73       64.23     26.90 o
   0   6  20      149.86      213.76     37.59 o
   2   6  20        0.19      -10.49     16.51 o
   4   6  20       12.89       20.90     16.55 o
   3   7  20       34.28       -0.58     12.72 o
 -17   1  21       45.66       43.61     13.86 o
 -15   1  21       19.18        5.89     11.76 o
 -13   1  21      217.66      257.97     26.08 o
 -11   1  21        3.78        7.03      9.98 o
  -9   1  21        6.63       13.07     10.10 o
  -7   1  21      100.55       77.14     15.07 o
  -5   1  21       30.94       14.39     20.57 o
  -3   1  21       54.33       50.24     13.36 o
  -1   1  21      229.85      229.52     32.22 o
   1   1  21      186.55      226.17     23.74 o
   3   1  21        2.00      -13.21     13.21 o
   5   1  21       17.21       29.17     10.75 o
   7   1  21       24.19        6.85     11.69 o
   9   1  21       97.54      111.92     31.69 o
 -14   2  21       15.26       38.55     21.27 o
 -12   2  21       57.79       61.25     14.11 o
 -10   2  21       11.87       12.34     10.80 o
  -8   2  21        5.40       23.14     10.11 o
  -6   2  21       36.16       24.01     22.04 o
  -4   2  21      255.29      257.57     24.60 o
  -2   2  21      100.60      150.31     19.19 o
   0   2  21      186.32      210.48     24.50 o
   2   2  21       25.22       34.34     12.41 o
   4   2  21        3.11        1.19     17.84 o
   6   2  21      189.11      194.29     24.99 o
   8   2  21       33.49       56.12     14.62 o
  10   2  21       69.70       61.54     23.04 o
 -13   3  21       75.75      107.48     27.77 o
 -11   3  21        4.64       17.68     11.20 o
  -9   3  21        4.38       29.44     21.85 o
  -7   3  21       29.47       53.68     19.67 o
  -5   3  21        0.12       -3.60     14.57 o
  -3   3  21       14.14       35.17     17.31 o
  -1   3  21       21.19       23.13     17.18 o
   1   3  21       28.86       36.21     23.33 o
   3   3  21        0.17       -6.57     14.86 o
   5   3  21        5.45        9.01     15.81 o
   7   3  21        3.71       12.94     10.38 o
   9   3  21       22.49       18.53     14.91 o
 -12   4  21        6.79       28.16     18.39 o
 -10   4  21      223.86      225.78     39.04 o
  -8   4  21       28.88       12.36     12.65 o
  -6   4  21       53.14       74.99     26.00 o
  -4   4  21       13.33       26.74     17.95 o
  -2   4  21      241.08      312.97     43.87 o
   0   4  21      260.88      305.26     45.83 o
   2   4  21       16.01        8.75     11.17 o
   4   4  21      272.71      325.92     37.75 o
   6   4  21        0.01       12.04     15.05 o
   8   4  21        0.06       14.76     13.00 o
  10   4  21       38.77       22.88     15.70 o
  -9   5  21       49.62       68.45     25.17 o
  -7   5  21        0.50       19.69     16.87 o
  -5   5  21      130.87      231.13     39.43 o
  -3   5  21       26.64       19.17     13.77 o
  -1   5  21      148.88      201.35     39.24 o
   1   5  21       85.14      153.23     35.58 o
   3   5  21        8.11       28.06     20.47 o
 -16   0  22      432.73      478.02     54.18 o
 -14   0  22       15.09       17.43     17.31 o
 -12   0  22      732.78      804.92     64.69 o
 -10   0  22      224.12      232.53     36.03 o
  -8   0  22      273.19      216.81     33.57 o
  -6   0  22      182.06      162.37     28.90 o
  -4   0  22      223.86      246.82     34.65 o
  -2   0  22      791.64      782.65     61.06 o
   0   0  22       54.52       62.44     19.67 o
   2   0  22       35.41        8.59     15.09 o
   4   0  22      138.94      143.73     31.68 o
   6   0  22       29.76       25.41     16.46 o
 -17   1  22       23.34       18.02     15.43 o
 -15   1  22        3.61       28.53     13.54 o
 -13   1  22       16.39       22.47     21.42 o
 -11   1  22       29.27       34.16     11.90 o
  -9   1  22      179.10      209.16     41.29 o
  -7   1  22      118.75      124.64     19.27 o
  -5   1  22       35.99        6.61     10.11 o
  -3   1  22      406.89      428.47     55.86 o
  -1   1  22      372.40      366.76     30.07 o
   1   1  22        0.05      -11.55     11.55 o
   3   1  22       42.38       21.85     12.97 o
   5   1  22        2.36       -6.35     12.89 o
   7   1  22        0.89      -12.32     12.32 o
 -14   2  22        0.95       25.09     19.63 o
 -12   2  22      100.10       92.44     28.06 o
 -10   2  22       69.96       85.57     26.39 o
  -8   2  22        0.00       -8.12     14.56 o
  -6   2  22        1.30        3.56     12.69 o
  -4   2  22        3.43        5.69     12.48 o
  -2   2  22       22.47       16.03     14.92 o
   0   2  22        1.20       15.65     15.02 o
   2   2  22      255.72      302.12     30.02 o
   4   2  22        0.16       11.27     21.57 o
   6   2  22       10.02        9.98     10.36 o
   8   2  22        2.92      -21.30     21.30 o
 -11   3  22       94.64       63.86     23.70 o
  -9   3  22        3.62      -19.41     19.41 o
  -7   3  22       31.21       36.86     17.43 o
  -5   3  22       19.76       11.31     14.44 o
  -3   3  22       20.88       20.87     16.22 o
  -1   3  22       89.25       57.85     22.30 o
   1   3  22       85.57      137.99     31.07 o
   3   3  22       70.94       97.58     18.72 o
   5   3  22        0.63        8.22     18.86 o
   7   3  22       50.29       88.96     24.77 o
 -10   4  22        0.00      -16.04     16.04 o
  -8   4  22        3.99      -17.03     20.86 o
  -6   4  22       32.91       81.95     28.47 o
  -4   4  22       38.44       49.78     21.94 o
  -2   4  22      157.27      154.76     34.32 o
   0   4  22       49.20       83.53     24.79 o
   2   4  22      138.34      165.86     32.28 o
 -15   1  23       92.70      100.50     26.88 o
 -13   1  23        1.29       -1.27     17.51 o
 -11   1  23       15.74       15.29     11.98 o
  -9   1  23      115.92      161.06     31.77 o
  -7   1  23        1.66       -6.63      8.88 o
  -5   1  23        7.81       -8.65     11.36 o
  -3   1  23        1.77       -7.73     11.40 o
  -1   1  23      140.55      183.55     31.80 o
   1   1  23      143.44      201.19     24.17 o
   3   1  23       23.70       26.23     12.59 o
   5   1  23       59.25       11.80     15.90 o
 -12   2  23       77.00       64.95     25.93 o
 -10   2  23       35.37       34.57     18.38 o
  -8   2  23       69.99       59.00     23.01 o
  -6   2  23        8.03       11.05     13.20 o
  -4   2  23        0.30        7.62     14.26 o
  -2   2  23       79.77       89.68     25.65 o
   0   2  23        6.13       18.27     18.64 o
   2   2  23        0.00       30.53     19.83 o
   6   2  23        0.00      -17.01     20.35 o
  -9   3  23       47.52       83.35     27.02 o
  -7   3  23       28.05       68.07     25.63 o
  -5   3  23        0.06        5.57     13.29 o
  -3   3  23       46.02       62.01     21.66 o
  -1   3  23        0.29      -11.00     12.82 o
   1   3  23       63.55       68.12     27.29 o
   3   3  23       40.82       29.35     17.18 o
  -4   4  23       30.47       17.67     16.36 o
  -2   4  23        0.85      -16.79     18.15 o
 -14   0  24      119.06      118.09     29.22 o
 -12   0  24       51.52       73.90     25.15 o
 -10   0  24       11.25        3.04     13.58 o
  -8   0  24       28.73       -3.50     13.55 o
  -6   0  24       31.04       17.29     12.78 o
  -4   0  24      122.44      114.10     26.63 o
  -2   0  24       19.27       -6.31     14.12 o
   0   0  24       34.35       13.82     13.20 o
   2   0  24      913.69     1024.79     76.57 o
 -11   1  24       90.42      128.55     22.56 o
  -9   1  24      156.44      169.99     22.58 o
  -7   1  24      107.20       94.54     16.96 o
  -5   1  24        5.23       13.25      9.36 o
  -3   1  24       70.41       81.57     40.85 o
  -1   1  24        0.01        0.18     26.12 o
   1   1  24        4.89      -10.10     10.54 o
 -10   2  24      120.22       81.40     24.13 o
  -8   2  24       65.74       46.49     20.82 o
  -6   2  24        4.04      -20.97     20.97 o
  -4   2  24        0.16       11.80     13.75 o
  -2   2  24        7.62       53.44     20.77 o
   0   2  24       11.12       28.00     13.39 o
   2   2  24       79.82      139.09     33.22 o
  -5   3  24        0.00       23.91     21.62 o
  -3   3  24       92.77      115.76     31.67 o
  -9   1  25       73.44       57.55     22.16 o
  -7   1  25       23.04      -15.62     15.62 o
  -5   1  25       11.74       24.37     16.66 o
  -3   1  25        2.74      -18.13     18.13 o
  -1   1  25        8.81       -0.29     14.45 o
   1   1  25       51.03       41.24     21.37 o
  -6   2  25        1.15      -17.26     17.26 o
  -4   2  25      196.43      275.51     42.25 o
  -2   2  25       29.07       49.68     21.35 o
  -8   0  26        8.41      -19.24     19.24 o
  -6   0  26       22.29       20.77     19.65 o
  -4   0  26       19.92      -17.63     17.63 o
  -2   0  26      194.52      189.35     35.17 o
   0   0  26        2.88       22.25     19.15 o
 
